# Supplementary material for: Di-μ-cyanido-1:2κ2 C:N,2:3κ2 N:C-hexa­cyanido-1κ3 C,3κ3 C-tetra­kis(1,10-phenanthroline)-1κ2 N,N′;2κ4 N,N′;3κ2 N,N′-1,3-dicobalt(III)-2-iron(II) tetra­hydrate
Source: Acta Crystallogr Sect E Struct Rep Online. 2009 Aug 8;65(Pt 9):m1033–4. doi: 10.1107/S1600536809030165 (PMC2970114; doi:10.1107/S1600536809030165)
Supplement: Supplementary file 1 [file e-65-m1033-sup1.cif]

##############################################################################
###                                                                        ###
###        Electronic paper (Acta Crystallographica Section E)             ###
###                                                                        ###
##############################################################################
#                                                                            #
# This CIF contains the data in a paper accepted for publication in Acta     #
# Crystallographica Section E. It conforms to the requirements of Notes      #
# for Authors for Section E, and has been peer reviewed under the auspices   #
# of the IUCr Commission on Journals.                                        #
#                                                                            #
# Full details of the Crystallographic Information File format               #
# are given in the paper "The Crystallographic Information File (CIF):       #
# a New Standard Archive File for Crystallography" by S. R. Hall, F. H.      #
# Allen and I. D. Brown [Acta Cryst. (1991), A47, 655-685].                  #
#                                                                            #
# The current version of the core CIF dictionary is obtainable from          #
# ftp://ftp.iucr.org/pub/cif_core.dic. The current version number is 2.4.    #
#                                                                            #
# Software is freely available for graphical display of the structure(s) in  #
# this CIF.  For information consult the CIF home page http://www.iucr.org/  #
# cif/home.html                                                              #
#                                                                            #
# This file may be used for bona fide research purposes within the           #
# scientific community so long as proper attribution is given to the journal # 
# article from which it was obtained.                                        #
#                                                                            #
##############################################################################
                                             
data_I
_audit_creation_method     SHELXL-97
_chemical_name_systematic
;
Di-\m-cyanido-1:2\k^2^<i>C</i>:<i>N</i>,2:3\k^2^<i>N</i>:<i>C</i>-
hexacyanido-1\k^3^<i>C</i>,3\k^3^<i>C</i>-tetrakis(1,10-phenanthroline)-
1\k^2^<i>N</i>,<i>N</i>';2\k^4^<i>N</i>,<i>N</i>';3\k^2^<i>N</i>,<i>N</i>'-
1,3-dicobalt(III)-2-iron(II) tetrahydrate
;
_chemical_name_common     ?
_chemical_formula_moiety     'C56 H32 Co2 Fe N16, 4(H2 O1)'
_chemical_formula_sum     'C56 H40 Co2 Fe N16 O4'
_chemical_formula_iupac     '[Co2 Fe (C N)8 (C12 H8 N2)4], 4H2 O1'
_chemical_formula_weight     1174.75
_chemical_melting_point     ?
_symmetry_cell_setting     triclinic
_symmetry_space_group_name_H-M     'P -1'
_symmetry_space_group_name_Hall     '-P 1'
loop_
    _symmetry_equiv_pos_as_xyz
    'x, y, z'
    '-x, -y, -z'
_cell_length_a     12.855(3)
_cell_length_b     14.006(3)
_cell_length_c     16.334(3)
_cell_angle_alpha     72.68(3)
_cell_angle_beta     82.54(3)
_cell_angle_gamma     65.99(3)
_cell_volume     2564.5(12)
_cell_formula_units_Z     2
_cell_measurement_reflns_used     7618
_cell_measurement_theta_min     3.22
_cell_measurement_theta_max     27.01
_cell_measurement_temperature     173(2)
_exptl_crystal_description     block
_exptl_crystal_colour     'dark red'
_exptl_crystal_size_max     0.74
_exptl_crystal_size_mid     0.56
_exptl_crystal_size_min     0.33
_exptl_crystal_density_diffrn     1.521
_exptl_crystal_density_meas     ?
_exptl_crystal_density_method     'not measured'
_exptl_crystal_F_000     1200
_exptl_absorpt_coefficient_mu     0.984
_exptl_absorpt_correction_type     'multi-scan'
_exptl_absorpt_process_details     '(ABSCOR; Higashi, 1995)'
_exptl_absorpt_correction_T_min     0.5545
_exptl_absorpt_correction_T_max     0.7548
_exptl_special_details
;
;
_diffrn_ambient_temperature     153(2)
_diffrn_radiation_type     MoK\a
_diffrn_radiation_wavelength     0.71073
_diffrn_radiation_source     'fine-focus sealed tube'
_diffrn_radiation_monochromator     graphite
_diffrn_measurement_device_type     'Rigaku R-AXIS Spider'
_diffrn_measurement_method     '\f and \w'
_diffrn_detector_area_resol_mean     ?
_diffrn_reflns_number     41118
_diffrn_reflns_av_R_equivalents     0.0403
_diffrn_reflns_av_sigmaI/netI     0.0353
_diffrn_reflns_theta_min     3.08
_diffrn_reflns_theta_max     27.48
_diffrn_reflns_theta_full     27.48
_diffrn_measured_fraction_theta_max     0.997
_diffrn_measured_fraction_theta_full     0.997
_diffrn_reflns_limit_h_min     -16
_diffrn_reflns_limit_h_max     16
_diffrn_reflns_limit_k_min     -18
_diffrn_reflns_limit_k_max     17
_diffrn_reflns_limit_l_min     -21
_diffrn_reflns_limit_l_max     21
_diffrn_standards_number     0
_diffrn_standards_interval_count     0
_diffrn_standards_interval_time     0
_diffrn_standards_decay_%     0
_refine_special_details
;
Refinement of <i>F</i>^2^ against ALL reflections. The weighted <i>R</i>-factor
<i>wR</i> and goodness of fit <i>S</i> are based on <i>F</i>^2^, conventional
<i>R</i>-factors <i>R</i> are based on <i>F</i>, with <i>F</i> set to zero for
negative <i>F</i>^2^. The threshold expression of <i>F</i>^2^ >
\s(<i>F</i>^2^) is used only for calculating <i>R</i>-factors(gt) <i>etc</i>.
and is not relevant to the choice of reflections for refinement.
<i>R</i>-factors based on <i>F</i>^2^ are statistically about twice as large
as those based on <i>F</i>, and <i>R</i>- factors based on ALL data will be
even larger.
;
_reflns_number_total     11723
_reflns_number_gt     10898
_reflns_threshold_expression     I>2\s(I)
_refine_ls_structure_factor_coef     Fsqd
_refine_ls_matrix_type     full
_refine_ls_R_factor_all     0.0333
_refine_ls_R_factor_gt     0.0309
_refine_ls_wR_factor_gt     0.0776
_refine_ls_wR_factor_ref     0.0790
_refine_ls_goodness_of_fit_ref     1.027
_refine_ls_restrained_S_all     1.027
_refine_ls_number_reflns     11723
_refine_ls_number_parameters     726
_refine_ls_number_restraints     0
_refine_ls_hydrogen_treatment     constr
_refine_ls_weighting_scheme     calc
_refine_ls_weighting_details
         'calc w=1/[\s^2^(Fo^2^)+(0.0331P)^2^+1.5388P] where P=(Fo^2^+2Fc^2^)/3'
_atom_sites_solution_hydrogens     geom
_atom_sites_solution_primary     direct
_atom_sites_solution_secondary     difmap
_refine_ls_shift/su_max     0.001
_refine_ls_shift/su_mean     0.000
_refine_diff_density_max     0.444
_refine_diff_density_min     -0.704
_refine_ls_extinction_method     none
_refine_ls_extinction_coef     ?
loop_
    _atom_type_symbol
    _atom_type_description
    _atom_type_scat_dispersion_real
    _atom_type_scat_dispersion_imag
    _atom_type_scat_source
    'C' 'C' 0.0033 0.0016
                         'International Tables Vol C Tables 4.2.6.8 and 6.1.1.4'
    'H' 'H' 0.0000 0.0000
                         'International Tables Vol C Tables 4.2.6.8 and 6.1.1.4'
    'N' 'N' 0.0061 0.0033
                         'International Tables Vol C Tables 4.2.6.8 and 6.1.1.4'
    'O' 'O' 0.0106 0.0060
                         'International Tables Vol C Tables 4.2.6.8 and 6.1.1.4'
    'Fe' 'Fe' 0.3463 0.8444
                         'International Tables Vol C Tables 4.2.6.8 and 6.1.1.4'
    'Co' 'Co' 0.3494 0.9721
                         'International Tables Vol C Tables 4.2.6.8 and 6.1.1.4'
_computing_data_collection     'RAPID-AUTO (Rigaku, 2004)'
_computing_cell_refinement     'RAPID-AUTO (Rigaku, 2004)'
_computing_data_reduction     'RAPID-AUTO (Rigaku, 2004)'
_computing_structure_solution     'SHELXS97 (Sheldrick, 2008)'
_computing_structure_refinement     'SHELXL97 (Sheldrick, 2008)'
_computing_molecular_graphics
                     'SHELXTL (Sheldrick, 2008) and DIAMOND (Brandenburg, 2006)'
_computing_publication_material     'SHELXL97 (Sheldrick, 2008)'
loop_
    _atom_site_type_symbol
    _atom_site_label
    _atom_site_fract_x
    _atom_site_fract_y
    _atom_site_fract_z
    _atom_site_U_iso_or_equiv
    _atom_site_adp_type
    _atom_site_calc_flag
    _atom_site_refinement_flags
    _atom_site_occupancy
    _atom_site_disorder_assembly
    _atom_site_disorder_group
    Co Co1 -0.124533(16) 0.330081(16) 0.192167(12) 0.01867(6) Uani d . 1 . .
    Co Co2 0.211367(16) 0.613907(16) 0.329103(12) 0.01846(5) Uani d . 1 . .
    Fe Fe1 0.272543(16) 0.259948(16) 0.270557(12) 0.01544(5) Uani d . 1 . .
    N N1 0.22567(11) 0.40567(11) 0.29752(8) 0.0231(3) Uani d . 1 . .
    N N2 0.11105(11) 0.30592(11) 0.23131(8) 0.0225(3) Uani d . 1 . .
    N N3 -0.03701(12) 0.73776(12) 0.28215(9) 0.0272(3) Uani d . 1 . .
    N N4 0.27633(15) 0.69837(14) 0.14501(10) 0.0416(4) Uani d . 1 . .
    N N5 0.22982(14) 0.80318(13) 0.37282(11) 0.0354(3) Uani d . 1 . .
    N N6 -0.15698(12) 0.26931(14) 0.38441(9) 0.0357(4) Uani d . 1 . .
    N N7 -0.22187(13) 0.57067(12) 0.18027(10) 0.0329(3) Uani d . 1 . .
    N N8 -0.35730(13) 0.34691(15) 0.15092(10) 0.0377(4) Uani d . 1 . .
    N N9 0.23205(12) 0.19390(12) 0.39825(9) 0.0275(3) Uani d . 1 . .
    N N10 0.42921(12) 0.19929(12) 0.33001(10) 0.0288(3) Uani d . 1 . .
    N N11 0.31060(11) 0.13043(11) 0.21731(9) 0.0267(3) Uani d . 1 . .
    N N12 0.33409(11) 0.31894(11) 0.15018(8) 0.0235(3) Uani d . 1 . .
    N N13 0.36947(11) 0.52399(10) 0.36591(8) 0.0204(2) Uani d . 1 . .
    N N14 0.17586(10) 0.55913(10) 0.45039(8) 0.0184(2) Uani d . 1 . .
    N N15 -0.08549(10) 0.35289(10) 0.06914(8) 0.0191(2) Uani d . 1 . .
    N N16 -0.05795(11) 0.17536(11) 0.19295(8) 0.0213(3) Uani d . 1 . .
    C C1 0.21160(12) 0.48801(13) 0.30657(9) 0.0204(3) Uani d . 1 . .
    C C2 0.02146(13) 0.31837(12) 0.21564(9) 0.0203(3) Uani d . 1 . .
    C C3 0.05769(13) 0.69236(12) 0.29917(9) 0.0214(3) Uani d . 1 . .
    C C4 0.25134(14) 0.66576(14) 0.21445(10) 0.0269(3) Uani d . 1 . .
    C C5 0.22034(13) 0.73388(13) 0.35471(10) 0.0239(3) Uani d . 1 . .
    C C6 -0.14966(13) 0.29636(14) 0.31107(10) 0.0250(3) Uani d . 1 . .
    C C7 -0.18567(13) 0.47879(14) 0.18580(10) 0.0239(3) Uani d . 1 . .
    C C8 -0.27138(14) 0.34141(14) 0.16896(10) 0.0253(3) Uani d . 1 . .
    C C9 0.52910(15) 0.19642(15) 0.29379(15) 0.0383(4) Uani d . 1 . .
    H H9 0.5351 0.2178 0.2330 0.046 Uiso calc R 1 . .
    C C10 0.62613(16) 0.16242(16) 0.34347(19) 0.0520(6) Uani d . 1 . .
    H H10 0.6962 0.1614 0.3159 0.062 Uiso calc R 1 . .
    C C11 0.62013(18) 0.13123(15) 0.43026(18) 0.0507(6) Uani d . 1 . .
    H H11 0.6855 0.1089 0.4635 0.061 Uiso calc R 1 . .
    C C12 0.51653(17) 0.13222(14) 0.47063(15) 0.0401(5) Uani d . 1 . .
    C C13 0.4999(2) 0.09982(15) 0.56160(15) 0.0511(6) Uani d . 1 . .
    H H13 0.5622 0.0768 0.5982 0.061 Uiso calc R 1 . .
    C C14 0.3988(2) 0.10091(16) 0.59683(14) 0.0493(6) Uani d . 1 . .
    H H14 0.3906 0.0802 0.6574 0.059 Uiso calc R 1 . .
    C C15 0.30395(18) 0.13297(14) 0.54370(12) 0.0373(4) Uani d . 1 . .
    C C16 0.1974(2) 0.13174(15) 0.57587(12) 0.0439(5) Uani d . 1 . .
    H H16 0.1844 0.1117 0.6360 0.053 Uiso calc R 1 . .
    C C17 0.11322(19) 0.15941(16) 0.52032(13) 0.0427(5) Uani d . 1 . .
    H H17 0.0413 0.1579 0.5414 0.051 Uiso calc R 1 . .
    C C18 0.13308(15) 0.19032(15) 0.43129(12) 0.0341(4) Uani d . 1 . .
    H H18 0.0734 0.2094 0.3933 0.041 Uiso calc R 1 . .
    C C19 0.31693(15) 0.16514(13) 0.45389(11) 0.0280(3) Uani d . 1 . .
    C C20 0.42345(15) 0.16639(13) 0.41689(12) 0.0287(4) Uani d . 1 . .
    C C21 0.35029(14) 0.41126(14) 0.11906(11) 0.0280(3) Uani d . 1 . .
    H H21 0.3371 0.4564 0.1559 0.034 Uiso calc R 1 . .
    C C22 0.38586(15) 0.44472(15) 0.03462(11) 0.0317(4) Uani d . 1 . .
    H H22 0.3970 0.5110 0.0151 0.038 Uiso calc R 1 . .
    C C23 0.40454(15) 0.38120(15) -0.01973(11) 0.0328(4) Uani d . 1 . .
    H H23 0.4278 0.4034 -0.0774 0.039 Uiso calc R 1 . .
    C C24 0.38890(14) 0.28262(15) 0.01076(11) 0.0299(4) Uani d . 1 . .
    C C25 0.40323(17) 0.21135(17) -0.04085(12) 0.0396(4) Uani d . 1 . .
    H H25 0.4252 0.2300 -0.0993 0.048 Uiso calc R 1 . .
    C C26 0.38619(17) 0.11833(17) -0.00829(13) 0.0414(5) Uani d . 1 . .
    H H26 0.3947 0.0736 -0.0445 0.050 Uiso calc R 1 . .
    C C27 0.35531(15) 0.08576(15) 0.08027(13) 0.0344(4) Uani d . 1 . .
    C C28 0.33953(17) -0.01117(16) 0.11841(16) 0.0444(5) Uani d . 1 . .
    H H28 0.3493 -0.0600 0.0855 0.053 Uiso calc R 1 . .
    C C29 0.30996(17) -0.03515(16) 0.20326(16) 0.0462(5) Uani d . 1 . .
    H H29 0.2996 -0.1009 0.2299 0.055 Uiso calc R 1 . .
    C C30 0.29509(15) 0.03833(15) 0.25071(14) 0.0374(4) Uani d . 1 . .
    H H30 0.2730 0.0214 0.3093 0.045 Uiso calc R 1 . .
    C C31 0.34010(13) 0.15426(13) 0.13257(11) 0.0260(3) Uani d . 1 . .
    C C32 0.35473(13) 0.25445(13) 0.09695(10) 0.0245(3) Uani d . 1 . .
    C C33 0.46540(14) 0.50782(14) 0.32018(11) 0.0265(3) Uani d . 1 . .
    H H33 0.4621 0.5467 0.2613 0.032 Uiso calc R 1 . .
    C C34 0.57127(14) 0.43506(14) 0.35623(12) 0.0291(3) Uani d . 1 . .
    H H34 0.6384 0.4255 0.3218 0.035 Uiso calc R 1 . .
    C C35 0.57866(13) 0.37764(13) 0.44087(11) 0.0263(3) Uani d . 1 . .
    H H35 0.6505 0.3285 0.4654 0.032 Uiso calc R 1 . .
    C C36 0.47828(13) 0.39246(12) 0.49103(10) 0.0225(3) Uani d . 1 . .
    C C37 0.47374(14) 0.33739(13) 0.57997(11) 0.0272(3) Uani d . 1 . .
    H H37 0.5424 0.2867 0.6088 0.033 Uiso calc R 1 . .
    C C38 0.37353(15) 0.35609(13) 0.62381(11) 0.0276(3) Uani d . 1 . .
    H H38 0.3733 0.3181 0.6826 0.033 Uiso calc R 1 . .
    C C39 0.26799(13) 0.43218(12) 0.58304(10) 0.0219(3) Uani d . 1 . .
    C C40 0.16036(14) 0.45744(13) 0.62392(10) 0.0252(3) Uani d . 1 . .
    H H40 0.1536 0.4225 0.6827 0.030 Uiso calc R 1 . .
    C C41 0.06563(14) 0.53278(14) 0.57807(10) 0.0250(3) Uani d . 1 . .
    H H41 -0.0070 0.5516 0.6055 0.030 Uiso calc R 1 . .
    C C42 0.07574(13) 0.58191(13) 0.49106(10) 0.0213(3) Uani d . 1 . .
    H H42 0.0091 0.6332 0.4600 0.026 Uiso calc R 1 . .
    C C43 0.27068(12) 0.48641(12) 0.49617(9) 0.0188(3) Uani d . 1 . .
    C C44 0.37582(12) 0.46686(12) 0.45018(10) 0.0194(3) Uani d . 1 . .
    C C45 -0.10336(13) 0.44500(13) 0.00828(10) 0.0226(3) Uani d . 1 . .
    H H45 -0.1422 0.5119 0.0226 0.027 Uiso calc R 1 . .
    C C46 -0.06668(14) 0.44644(14) -0.07650(10) 0.0269(3) Uani d . 1 . .
    H H46 -0.0813 0.5137 -0.1188 0.032 Uiso calc R 1 . .
    C C47 -0.00973(15) 0.35077(15) -0.09852(10) 0.0277(3) Uani d . 1 . .
    H H47 0.0158 0.3514 -0.1558 0.033 Uiso calc R 1 . .
    C C48 0.01046(14) 0.25187(14) -0.03546(10) 0.0243(3) Uani d . 1 . .
    C C49 0.06927(15) 0.14634(15) -0.04983(11) 0.0304(4) Uani d . 1 . .
    H H49 0.0983 0.1408 -0.1055 0.037 Uiso calc R 1 . .
    C C50 0.08422(15) 0.05469(14) 0.01403(11) 0.0303(4) Uani d . 1 . .
    H H50 0.1245 -0.0139 0.0026 0.036 Uiso calc R 1 . .
    C C51 0.04031(13) 0.05916(13) 0.09894(11) 0.0253(3) Uani d . 1 . .
    C C52 0.04915(15) -0.03224(14) 0.16798(12) 0.0307(4) Uani d . 1 . .
    H H52 0.0855 -0.1033 0.1605 0.037 Uiso calc R 1 . .
    C C53 0.00447(15) -0.01708(14) 0.24631(11) 0.0316(4) Uani d . 1 . .
    H H53 0.0090 -0.0780 0.2933 0.038 Uiso calc R 1 . .
    C C54 -0.04757(14) 0.08730(14) 0.25723(10) 0.0276(3) Uani d . 1 . .
    H H54 -0.0765 0.0959 0.3123 0.033 Uiso calc R 1 . .
    C C55 -0.01538(13) 0.16124(13) 0.11473(10) 0.0209(3) Uani d . 1 . .
    C C56 -0.03016(12) 0.25769(12) 0.04762(9) 0.0200(3) Uani d . 1 . .
    O O1 -0.25835(11) 0.79447(12) 0.20885(9) 0.0415(3) Uani d . 1 . .
    H H1A -0.2471 0.7410 0.1926 0.062 Uiso d R 1 . .
    H H1B -0.1948 0.7814 0.2246 0.062 Uiso d R 1 . .
    O O2 0.28189(17) 0.81586(13) -0.03875(10) 0.0616(5) Uani d . 1 . .
    H H2A 0.2985 0.7640 -0.0584 0.092 Uiso d R 1 . .
    H H2B 0.2886 0.7776 0.0108 0.092 Uiso d R 1 . .
    O O3A -0.3779(2) 1.03096(19) 0.15433(19) 0.0758(9) Uani d P 0.866(5) A 1
    H H3A -0.3618 1.0695 0.1103 0.114 Uiso d PR 0.866(5) A 1
    H H3B -0.3378 0.9660 0.1644 0.114 Uiso d PR 0.866(5) A 1
    O O3B -0.3120(16) 1.0178(13) 0.1828(13) 0.0758(9) Uani d P 0.134(5) A 2
    H H3C -0.2948 0.9503 0.1908 0.114 Uiso d PR 0.134(5) A 2
    H H3D -0.3271 1.0645 0.1299 0.114 Uiso d PR 0.134(5) A 2
    O O4A 0.0980(4) 0.9375(4) 0.4824(3) 0.0666(17) Uani d P 0.546(10) B 1
    H H4A 0.1018 0.8821 0.5226 0.100 Uiso d PR 0.546(10) B 1
    H H4B 0.1402 0.9193 0.4430 0.100 Uiso d PR 0.546(10) B 1
    O O4B 0.1348(4) 0.9808(4) 0.4474(4) 0.0616(18) Uani d P 0.454(10) B 2
    H H4C 0.0512 1.0005 0.4678 0.092 Uiso d PR 0.454(10) B 2
    H H4D 0.1514 0.9206 0.4402 0.092 Uiso d PR 0.454(10) B 2
loop_
    _atom_site_aniso_label
    _atom_site_aniso_U_11
    _atom_site_aniso_U_22
    _atom_site_aniso_U_33
    _atom_site_aniso_U_12
    _atom_site_aniso_U_13
    _atom_site_aniso_U_23
    Co1 0.01406(10) 0.02221(11) 0.01562(10) -0.00363(8) -0.00056(7) -0.00400(8)
    Co2 0.01609(10) 0.01932(10) 0.01740(10) -0.00382(8) 0.00002(7) -0.00580(8)
    Fe1 0.01103(9) 0.01723(10) 0.01583(10) -0.00423(8) -0.00069(7) -0.00288(8)
    N1 0.0201(6) 0.0255(7) 0.0227(6) -0.0078(5) -0.0019(5) -0.0061(5)
    N2 0.0178(6) 0.0213(6) 0.0221(6) -0.0030(5) -0.0008(5) -0.0032(5)
    N3 0.0231(7) 0.0308(7) 0.0236(7) -0.0049(6) -0.0026(5) -0.0084(6)
    N4 0.0442(10) 0.0446(10) 0.0260(8) -0.0130(8) 0.0058(7) -0.0044(7)
    N5 0.0332(8) 0.0305(8) 0.0433(9) -0.0082(7) -0.0060(7) -0.0144(7)
    N6 0.0211(7) 0.0528(10) 0.0221(7) -0.0059(7) 0.0024(5) -0.0075(7)
    N7 0.0334(8) 0.0305(8) 0.0283(7) -0.0022(6) -0.0074(6) -0.0107(6)
    N8 0.0261(8) 0.0523(10) 0.0325(8) -0.0189(7) -0.0042(6) -0.0016(7)
    N9 0.0227(7) 0.0257(7) 0.0286(7) -0.0032(6) 0.0009(5) -0.0089(6)
    N10 0.0185(6) 0.0246(7) 0.0447(8) -0.0071(6) 0.0010(6) -0.0139(6)
    N11 0.0176(6) 0.0250(7) 0.0333(7) -0.0084(6) -0.0059(5) 0.0005(6)
    N12 0.0231(6) 0.0239(7) 0.0219(6) -0.0096(6) -0.0034(5) -0.0020(5)
    N13 0.0165(6) 0.0202(6) 0.0237(6) -0.0044(5) 0.0004(5) -0.0090(5)
    N14 0.0176(6) 0.0186(6) 0.0194(6) -0.0058(5) -0.0002(5) -0.0075(5)
    N15 0.0160(6) 0.0218(6) 0.0177(6) -0.0062(5) -0.0008(5) -0.0043(5)
    N16 0.0187(6) 0.0221(6) 0.0202(6) -0.0071(5) -0.0008(5) -0.0024(5)
    C1 0.0153(7) 0.0261(8) 0.0169(6) -0.0051(6) 0.0001(5) -0.0062(6)
    C2 0.0198(7) 0.0193(7) 0.0161(6) -0.0027(6) 0.0010(5) -0.0039(5)
    C3 0.0233(8) 0.0221(7) 0.0175(7) -0.0065(6) 0.0002(6) -0.0070(6)
    C4 0.0241(8) 0.0267(8) 0.0250(8) -0.0055(7) 0.0008(6) -0.0070(6)
    C5 0.0189(7) 0.0232(8) 0.0239(7) -0.0033(6) -0.0020(6) -0.0045(6)
    C6 0.0129(7) 0.0332(9) 0.0233(8) -0.0035(6) 0.0009(5) -0.0079(6)
    C7 0.0184(7) 0.0301(8) 0.0188(7) -0.0037(6) -0.0032(6) -0.0073(6)
    C8 0.0231(8) 0.0298(8) 0.0187(7) -0.0087(7) 0.0011(6) -0.0032(6)
    C9 0.0210(8) 0.0286(9) 0.0652(13) -0.0103(7) 0.0039(8) -0.0133(9)
    C10 0.0198(9) 0.0264(10) 0.107(2) -0.0088(8) -0.0075(10) -0.0107(11)
    C11 0.0358(11) 0.0200(9) 0.0948(19) -0.0052(8) -0.0312(11) -0.0087(10)
    C12 0.0379(10) 0.0169(8) 0.0654(13) -0.0018(7) -0.0244(9) -0.0138(8)
    C13 0.0695(16) 0.0226(9) 0.0585(13) -0.0035(10) -0.0400(12) -0.0112(9)
    C14 0.0746(17) 0.0268(9) 0.0397(11) -0.0047(10) -0.0236(11) -0.0110(8)
    C15 0.0548(12) 0.0189(8) 0.0304(9) -0.0014(8) -0.0074(8) -0.0111(7)
    C16 0.0616(13) 0.0251(9) 0.0284(9) -0.0016(9) 0.0082(9) -0.0090(7)
    C17 0.0432(11) 0.0311(10) 0.0373(10) -0.0035(9) 0.0147(9) -0.0079(8)
    C18 0.0261(8) 0.0315(9) 0.0342(9) -0.0045(7) 0.0066(7) -0.0067(7)
    C19 0.0314(9) 0.0178(7) 0.0298(8) -0.0005(7) -0.0057(7) -0.0102(6)
    C20 0.0275(8) 0.0171(7) 0.0405(9) -0.0021(6) -0.0099(7) -0.0121(7)
    C21 0.0263(8) 0.0274(8) 0.0289(8) -0.0123(7) -0.0026(6) -0.0022(7)
    C22 0.0270(8) 0.0313(9) 0.0316(9) -0.0136(7) -0.0022(7) 0.0029(7)
    C23 0.0247(8) 0.0381(10) 0.0242(8) -0.0077(7) -0.0001(6) 0.0012(7)
    C24 0.0233(8) 0.0318(9) 0.0246(8) -0.0024(7) -0.0041(6) -0.0039(7)
    C25 0.0357(10) 0.0425(11) 0.0285(9) -0.0012(9) -0.0042(7) -0.0110(8)
    C26 0.0370(10) 0.0386(10) 0.0425(11) 0.0007(8) -0.0117(8) -0.0196(9)
    C27 0.0243(8) 0.0283(9) 0.0472(11) -0.0017(7) -0.0107(7) -0.0130(8)
    C28 0.0294(10) 0.0294(10) 0.0745(15) -0.0053(8) -0.0110(10) -0.0186(10)
    C29 0.0294(10) 0.0227(9) 0.0813(16) -0.0101(8) -0.0108(10) -0.0027(9)
    C30 0.0225(8) 0.0299(9) 0.0506(11) -0.0104(7) -0.0086(8) 0.0056(8)
    C31 0.0183(7) 0.0248(8) 0.0305(8) -0.0043(6) -0.0073(6) -0.0043(6)
    C32 0.0187(7) 0.0253(8) 0.0245(7) -0.0047(6) -0.0050(6) -0.0035(6)
    C33 0.0217(8) 0.0288(8) 0.0276(8) -0.0077(7) 0.0037(6) -0.0103(7)
    C34 0.0177(7) 0.0310(9) 0.0387(9) -0.0051(7) 0.0043(7) -0.0176(7)
    C35 0.0166(7) 0.0224(8) 0.0400(9) -0.0022(6) -0.0036(6) -0.0147(7)
    C36 0.0200(7) 0.0170(7) 0.0315(8) -0.0047(6) -0.0044(6) -0.0097(6)
    C37 0.0256(8) 0.0193(7) 0.0338(8) -0.0050(6) -0.0110(7) -0.0040(6)
    C38 0.0316(9) 0.0240(8) 0.0259(8) -0.0112(7) -0.0083(7) -0.0007(6)
    C39 0.0252(8) 0.0207(7) 0.0228(7) -0.0108(6) -0.0033(6) -0.0061(6)
    C40 0.0308(8) 0.0286(8) 0.0196(7) -0.0157(7) 0.0010(6) -0.0060(6)
    C41 0.0237(8) 0.0302(8) 0.0239(7) -0.0123(7) 0.0052(6) -0.0111(6)
    C42 0.0182(7) 0.0231(7) 0.0228(7) -0.0063(6) 0.0010(6) -0.0095(6)
    C43 0.0183(7) 0.0172(7) 0.0225(7) -0.0063(6) -0.0018(5) -0.0080(6)
    C44 0.0183(7) 0.0172(7) 0.0239(7) -0.0057(6) -0.0016(6) -0.0085(6)
    C45 0.0206(7) 0.0217(7) 0.0228(7) -0.0073(6) -0.0028(6) -0.0025(6)
    C46 0.0291(8) 0.0288(8) 0.0199(7) -0.0133(7) -0.0021(6) 0.0013(6)
    C47 0.0306(8) 0.0367(9) 0.0178(7) -0.0166(7) 0.0026(6) -0.0062(6)
    C48 0.0228(7) 0.0297(8) 0.0221(7) -0.0113(7) 0.0019(6) -0.0085(6)
    C49 0.0312(9) 0.0359(9) 0.0285(8) -0.0142(8) 0.0084(7) -0.0167(7)
    C50 0.0279(8) 0.0287(8) 0.0360(9) -0.0090(7) 0.0045(7) -0.0158(7)
    C51 0.0206(7) 0.0246(8) 0.0297(8) -0.0076(6) -0.0010(6) -0.0075(6)
    C52 0.0263(8) 0.0213(8) 0.0403(9) -0.0064(7) -0.0043(7) -0.0048(7)
    C53 0.0308(9) 0.0243(8) 0.0322(9) -0.0098(7) -0.0051(7) 0.0038(7)
    C54 0.0266(8) 0.0283(8) 0.0225(7) -0.0103(7) -0.0014(6) 0.0009(6)
    C55 0.0176(7) 0.0226(7) 0.0210(7) -0.0072(6) -0.0009(5) -0.0044(6)
    C56 0.0169(7) 0.0220(7) 0.0206(7) -0.0071(6) -0.0009(5) -0.0053(6)
    O1 0.0304(7) 0.0427(8) 0.0432(8) -0.0101(6) -0.0054(6) -0.0036(6)
    O2 0.0890(13) 0.0424(9) 0.0356(8) -0.0130(9) 0.0044(8) -0.0055(7)
    O3A 0.0557(17) 0.0548(12) 0.113(2) -0.0134(12) 0.0160(14) -0.0362(13)
    O3B 0.0557(17) 0.0548(12) 0.113(2) -0.0134(12) 0.0160(14) -0.0362(13)
    O4A 0.074(3) 0.041(2) 0.073(3) -0.0097(19) 0.011(2) -0.021(2)
    O4B 0.080(3) 0.034(2) 0.074(3) -0.022(2) 0.023(2) -0.028(2)
_geom_special_details
;
All e.s.d.'s (except the e.s.d. in the dihedral angle between two l.s. planes)
are estimated using the full covariance matrix. The cell e.s.d.'s are taken
into account individually in the estimation of e.s.d.'s in distances, angles
and torsion angles; correlations between e.s.d.'s in cell parameters are only
used when they are defined by crystal symmetry. An approximate (isotropic)
treatment of cell e.s.d.'s is used for estimating e.s.d.'s involving l.s.
planes.
;
loop_
    _geom_bond_atom_site_label_1
    _geom_bond_atom_site_label_2
    _geom_bond_site_symmetry_2
    _geom_bond_distance
    _geom_bond_publ_flag
    Co1 C6 . 1.8747(16) yes
    Co1 C7 . 1.8779(18) yes
    Co1 C2 . 1.8960(16) yes
    Co1 C8 . 1.9076(17) yes
    Co1 N15 . 1.9693(13) yes
    Co1 N16 . 1.9762(15) yes
    Co2 C3 . 1.8744(17) yes
    Co2 C4 . 1.8822(17) yes
    Co2 C5 . 1.8975(17) yes
    Co2 C1 . 1.9044(16) yes
    Co2 N13 . 1.9652(15) yes
    Co2 N14 . 1.9665(14) yes
    Fe1 N2 . 2.0365(14) yes
    Fe1 N1 . 2.0464(15) yes
    Fe1 N12 . 2.0821(15) yes
    Fe1 N10 . 2.0845(16) yes
    Fe1 N11 . 2.0960(16) yes
    Fe1 N9 . 2.1067(16) yes
    N1 C1 . 1.144(2) yes
    N2 C2 . 1.144(2) yes
    N3 C3 . 1.147(2) yes
    N4 C4 . 1.147(2) yes
    N5 C5 . 1.149(2) yes
    N6 C6 . 1.148(2) yes
    N7 C7 . 1.156(2) yes
    N8 C8 . 1.146(2) yes
    N9 C18 . 1.330(2) ?
    N9 C19 . 1.364(2) ?
    N10 C9 . 1.332(2) ?
    N10 C20 . 1.358(2) ?
    N11 C30 . 1.328(2) ?
    N11 C31 . 1.365(2) ?
    N12 C21 . 1.332(2) ?
    N12 C32 . 1.362(2) ?
    N13 C33 . 1.328(2) ?
    N13 C44 . 1.365(2) ?
    N14 C42 . 1.3302(19) ?
    N14 C43 . 1.362(2) ?
    N15 C45 . 1.327(2) ?
    N15 C56 . 1.360(2) ?
    N16 C54 . 1.331(2) ?
    N16 C55 . 1.361(2) ?
    C9 C10 . 1.411(3) ?
    C9 H9 . 0.9500 ?
    C10 C11 . 1.355(4) ?
    C10 H10 . 0.9500 ?
    C11 C12 . 1.404(3) ?
    C11 H11 . 0.9500 ?
    C12 C20 . 1.410(2) ?
    C12 C13 . 1.433(3) ?
    C13 C14 . 1.347(4) ?
    C13 H13 . 0.9500 ?
    C14 C15 . 1.428(3) ?
    C14 H14 . 0.9500 ?
    C15 C16 . 1.407(3) ?
    C15 C19 . 1.410(2) ?
    C16 C17 . 1.360(3) ?
    C16 H16 . 0.9500 ?
    C17 C18 . 1.409(3) ?
    C17 H17 . 0.9500 ?
    C18 H18 . 0.9500 ?
    C19 C20 . 1.428(3) ?
    C21 C22 . 1.399(2) ?
    C21 H21 . 0.9500 ?
    C22 C23 . 1.371(3) ?
    C22 H22 . 0.9500 ?
    C23 C24 . 1.409(3) ?
    C23 H23 . 0.9500 ?
    C24 C32 . 1.407(2) ?
    C24 C25 . 1.432(3) ?
    C25 C26 . 1.348(3) ?
    C25 H25 . 0.9500 ?
    C26 C27 . 1.437(3) ?
    C26 H26 . 0.9500 ?
    C27 C28 . 1.400(3) ?
    C27 C31 . 1.407(2) ?
    C28 C29 . 1.367(3) ?
    C28 H28 . 0.9500 ?
    C29 C30 . 1.405(3) ?
    C29 H29 . 0.9500 ?
    C30 H30 . 0.9500 ?
    C31 C32 . 1.429(2) ?
    C33 C34 . 1.400(2) ?
    C33 H33 . 0.9500 ?
    C34 C35 . 1.370(3) ?
    C34 H34 . 0.9500 ?
    C35 C36 . 1.410(2) ?
    C35 H35 . 0.9500 ?
    C36 C44 . 1.401(2) ?
    C36 C37 . 1.434(2) ?
    C37 C38 . 1.356(2) ?
    C37 H37 . 0.9500 ?
    C38 C39 . 1.434(2) ?
    C38 H38 . 0.9500 ?
    C39 C43 . 1.399(2) ?
    C39 C40 . 1.410(2) ?
    C40 C41 . 1.370(2) ?
    C40 H40 . 0.9500 ?
    C41 C42 . 1.397(2) ?
    C41 H41 . 0.9500 ?
    C42 H42 . 0.9500 ?
    C43 C44 . 1.423(2) ?
    C45 C46 . 1.401(2) ?
    C45 H45 . 0.9500 ?
    C46 C47 . 1.372(3) ?
    C46 H46 . 0.9500 ?
    C47 C48 . 1.405(2) ?
    C47 H47 . 0.9500 ?
    C48 C56 . 1.403(2) ?
    C48 C49 . 1.436(2) ?
    C49 C50 . 1.352(3) ?
    C49 H49 . 0.9500 ?
    C50 C51 . 1.437(2) ?
    C50 H50 . 0.9500 ?
    C51 C55 . 1.401(2) ?
    C51 C52 . 1.407(2) ?
    C52 C53 . 1.373(3) ?
    C52 H52 . 0.9500 ?
    C53 C54 . 1.395(3) ?
    C53 H53 . 0.9500 ?
    C54 H54 . 0.9500 ?
    C55 C56 . 1.423(2) ?
    O1 H1A . 0.8200 ?
    O1 H1B . 0.8200 ?
    O2 H2A . 0.8200 ?
    O2 H2B . 0.8200 ?
    O3A H3A . 0.8199 ?
    O3A H3B . 0.8199 ?
    O3B H3C . 0.8505 ?
    O3B H3D . 0.9027 ?
    O4A H4A . 0.8422 ?
    O4A H4B . 0.8174 ?
    O4B H4C . 1.0307 ?
    O4B H4D . 0.8225 ?
loop_
    _geom_angle_atom_site_label_1
    _geom_angle_atom_site_label_2
    _geom_angle_atom_site_label_3
    _geom_angle_site_symmetry_1
    _geom_angle_site_symmetry_3
    _geom_angle
    _geom_angle_publ_flag
    C6 Co1 C7 . . 90.48(8) ?
    C6 Co1 C2 . . 87.01(7) ?
    C7 Co1 C2 . . 90.57(7) ?
    C6 Co1 C8 . . 92.80(7) ?
    C7 Co1 C8 . . 89.57(8) ?
    C2 Co1 C8 . . 179.77(7) ?
    C6 Co1 N15 . . 174.69(6) ?
    C7 Co1 N15 . . 93.95(7) ?
    C2 Co1 N15 . . 90.01(6) ?
    C8 Co1 N15 . . 90.17(7) ?
    C6 Co1 N16 . . 92.28(7) ?
    C7 Co1 N16 . . 177.21(6) ?
    C2 Co1 N16 . . 89.20(7) ?
    C8 Co1 N16 . . 90.68(7) ?
    N15 Co1 N16 . . 83.28(6) ?
    C3 Co2 C4 . . 88.80(8) ?
    C3 Co2 C5 . . 91.73(7) ?
    C4 Co2 C5 . . 89.44(8) ?
    C3 Co2 C1 . . 91.83(7) ?
    C4 Co2 C1 . . 91.26(7) ?
    C5 Co2 C1 . . 176.38(6) ?
    C3 Co2 N13 . . 176.12(6) ?
    C4 Co2 N13 . . 94.35(7) ?
    C5 Co2 N13 . . 90.56(7) ?
    C1 Co2 N13 . . 85.85(6) ?
    C3 Co2 N14 . . 93.37(7) ?
    C4 Co2 N14 . . 177.57(6) ?
    C5 Co2 N14 . . 89.40(6) ?
    C1 Co2 N14 . . 89.76(6) ?
    N13 Co2 N14 . . 83.52(6) ?
    N2 Fe1 N1 . . 89.63(6) ?
    N2 Fe1 N12 . . 95.57(6) ?
    N1 Fe1 N12 . . 91.20(6) ?
    N2 Fe1 N10 . . 170.46(6) ?
    N1 Fe1 N10 . . 91.63(6) ?
    N12 Fe1 N10 . . 93.86(6) ?
    N2 Fe1 N11 . . 84.52(6) ?
    N1 Fe1 N11 . . 168.24(5) ?
    N12 Fe1 N11 . . 79.27(6) ?
    N10 Fe1 N11 . . 95.84(6) ?
    N2 Fe1 N9 . . 92.00(6) ?
    N1 Fe1 N9 . . 88.78(6) ?
    N12 Fe1 N9 . . 172.44(5) ?
    N10 Fe1 N9 . . 78.58(7) ?
    N11 Fe1 N9 . . 101.58(6) ?
    C1 N1 Fe1 . . 171.17(13) yes
    C2 N2 Fe1 . . 170.94(13) yes
    C18 N9 C19 . . 117.69(16) ?
    C18 N9 Fe1 . . 128.98(13) ?
    C19 N9 Fe1 . . 112.69(12) ?
    C9 N10 C20 . . 118.00(16) ?
    C9 N10 Fe1 . . 128.11(14) ?
    C20 N10 Fe1 . . 113.72(11) ?
    C30 N11 C31 . . 117.58(16) ?
    C30 N11 Fe1 . . 129.09(14) ?
    C31 N11 Fe1 . . 112.63(11) ?
    C21 N12 C32 . . 117.82(14) ?
    C21 N12 Fe1 . . 128.64(12) ?
    C32 N12 Fe1 . . 113.47(11) ?
    C33 N13 C44 . . 118.25(14) ?
    C33 N13 Co2 . . 129.55(11) ?
    C44 N13 Co2 . . 112.08(10) ?
    C42 N14 C43 . . 118.18(13) ?
    C42 N14 Co2 . . 129.60(11) ?
    C43 N14 Co2 . . 112.22(10) ?
    C45 N15 C56 . . 118.39(13) ?
    C45 N15 Co1 . . 129.36(11) ?
    C56 N15 Co1 . . 112.23(10) ?
    C54 N16 C55 . . 117.99(14) ?
    C54 N16 Co1 . . 129.90(12) ?
    C55 N16 Co1 . . 112.10(11) ?
    N1 C1 Co2 . . 171.05(13) yes
    N2 C2 Co1 . . 176.64(14) yes
    N3 C3 Co2 . . 178.00(15) yes
    N4 C4 Co2 . . 178.90(17) yes
    N5 C5 Co2 . . 176.80(15) yes
    N6 C6 Co1 . . 174.75(15) yes
    N7 C7 Co1 . . 178.49(16) yes
    N8 C8 Co1 . . 176.31(15) yes
    N10 C9 C10 . . 121.6(2) ?
    N10 C9 H9 . . 119.2 ?
    C10 C9 H9 . . 119.2 ?
    C11 C10 C9 . . 120.5(2) ?
    C11 C10 H10 . . 119.8 ?
    C9 C10 H10 . . 119.8 ?
    C10 C11 C12 . . 119.47(19) ?
    C10 C11 H11 . . 120.3 ?
    C12 C11 H11 . . 120.3 ?
    C11 C12 C20 . . 116.9(2) ?
    C11 C12 C13 . . 124.7(2) ?
    C20 C12 C13 . . 118.4(2) ?
    C14 C13 C12 . . 122.14(19) ?
    C14 C13 H13 . . 118.9 ?
    C12 C13 H13 . . 118.9 ?
    C13 C14 C15 . . 120.5(2) ?
    C13 C14 H14 . . 119.8 ?
    C15 C14 H14 . . 119.8 ?
    C16 C15 C19 . . 117.28(18) ?
    C16 C15 C14 . . 123.6(2) ?
    C19 C15 C14 . . 119.1(2) ?
    C17 C16 C15 . . 119.55(18) ?
    C17 C16 H16 . . 120.2 ?
    C15 C16 H16 . . 120.2 ?
    C16 C17 C18 . . 119.7(2) ?
    C16 C17 H17 . . 120.1 ?
    C18 C17 H17 . . 120.1 ?
    N9 C18 C17 . . 122.64(19) ?
    N9 C18 H18 . . 118.7 ?
    C17 C18 H18 . . 118.7 ?
    N9 C19 C15 . . 123.11(17) ?
    N9 C19 C20 . . 116.68(15) ?
    C15 C19 C20 . . 120.20(17) ?
    N10 C20 C12 . . 123.52(18) ?
    N10 C20 C19 . . 116.86(15) ?
    C12 C20 C19 . . 119.60(18) ?
    N12 C21 C22 . . 122.94(17) ?
    N12 C21 H21 . . 118.5 ?
    C22 C21 H21 . . 118.5 ?
    C23 C22 C21 . . 119.48(17) ?
    C23 C22 H22 . . 120.3 ?
    C21 C22 H22 . . 120.3 ?
    C22 C23 C24 . . 119.38(16) ?
    C22 C23 H23 . . 120.3 ?
    C24 C23 H23 . . 120.3 ?
    C32 C24 C23 . . 117.35(16) ?
    C32 C24 C25 . . 118.53(17) ?
    C23 C24 C25 . . 124.11(17) ?
    C26 C25 C24 . . 121.49(18) ?
    C26 C25 H25 . . 119.3 ?
    C24 C25 H25 . . 119.3 ?
    C25 C26 C27 . . 121.08(18) ?
    C25 C26 H26 . . 119.5 ?
    C27 C26 H26 . . 119.5 ?
    C28 C27 C31 . . 117.43(19) ?
    C28 C27 C26 . . 123.79(19) ?
    C31 C27 C26 . . 118.78(17) ?
    C29 C28 C27 . . 119.58(19) ?
    C29 C28 H28 . . 120.2 ?
    C27 C28 H28 . . 120.2 ?
    C28 C29 C30 . . 119.40(18) ?
    C28 C29 H29 . . 120.3 ?
    C30 C29 H29 . . 120.3 ?
    N11 C30 C29 . . 122.93(19) ?
    N11 C30 H30 . . 118.5 ?
    C29 C30 H30 . . 118.5 ?
    N11 C31 C27 . . 123.07(16) ?
    N11 C31 C32 . . 117.09(15) ?
    C27 C31 C32 . . 119.84(16) ?
    N12 C32 C24 . . 123.00(15) ?
    N12 C32 C31 . . 116.79(14) ?
    C24 C32 C31 . . 120.21(16) ?
    N13 C33 C34 . . 121.87(16) ?
    N13 C33 H33 . . 119.1 ?
    C34 C33 H33 . . 119.1 ?
    C35 C34 C33 . . 120.36(15) ?
    C35 C34 H34 . . 119.8 ?
    C33 C34 H34 . . 119.8 ?
    C34 C35 C36 . . 119.16(15) ?
    C34 C35 H35 . . 120.4 ?
    C36 C35 H35 . . 120.4 ?
    C44 C36 C35 . . 116.95(15) ?
    C44 C36 C37 . . 118.12(15) ?
    C35 C36 C37 . . 124.93(15) ?
    C38 C37 C36 . . 121.37(15) ?
    C38 C37 H37 . . 119.3 ?
    C36 C37 H37 . . 119.3 ?
    C37 C38 C39 . . 121.21(15) ?
    C37 C38 H38 . . 119.4 ?
    C39 C38 H38 . . 119.4 ?
    C43 C39 C40 . . 116.81(14) ?
    C43 C39 C38 . . 118.24(15) ?
    C40 C39 C38 . . 124.95(15) ?
    C41 C40 C39 . . 119.40(14) ?
    C41 C40 H40 . . 120.3 ?
    C39 C40 H40 . . 120.3 ?
    C40 C41 C42 . . 120.06(15) ?
    C40 C41 H41 . . 120.0 ?
    C42 C41 H41 . . 120.0 ?
    N14 C42 C41 . . 122.02(15) ?
    N14 C42 H42 . . 119.0 ?
    C41 C42 H42 . . 119.0 ?
    N14 C43 C39 . . 123.49(14) ?
    N14 C43 C44 . . 115.95(13) ?
    C39 C43 C44 . . 120.55(14) ?
    N13 C44 C36 . . 123.41(14) ?
    N13 C44 C43 . . 116.08(13) ?
    C36 C44 C43 . . 120.51(14) ?
    N15 C45 C46 . . 121.92(15) ?
    N15 C45 H45 . . 119.0 ?
    C46 C45 H45 . . 119.0 ?
    C47 C46 C45 . . 120.05(15) ?
    C47 C46 H46 . . 120.0 ?
    C45 C46 H46 . . 120.0 ?
    C46 C47 C48 . . 119.35(15) ?
    C46 C47 H47 . . 120.3 ?
    C48 C47 H47 . . 120.3 ?
    C56 C48 C47 . . 116.96(15) ?
    C56 C48 C49 . . 118.09(15) ?
    C47 C48 C49 . . 124.96(15) ?
    C50 C49 C48 . . 121.51(15) ?
    C50 C49 H49 . . 119.2 ?
    C48 C49 H49 . . 119.2 ?
    C49 C50 C51 . . 121.16(16) ?
    C49 C50 H50 . . 119.4 ?
    C51 C50 H50 . . 119.4 ?
    C55 C51 C52 . . 117.22(15) ?
    C55 C51 C50 . . 118.22(15) ?
    C52 C51 C50 . . 124.56(16) ?
    C53 C52 C51 . . 118.91(16) ?
    C53 C52 H52 . . 120.5 ?
    C51 C52 H52 . . 120.5 ?
    C52 C53 C54 . . 120.35(16) ?
    C52 C53 H53 . . 119.8 ?
    C54 C53 H53 . . 119.8 ?
    N16 C54 C53 . . 122.09(16) ?
    N16 C54 H54 . . 119.0 ?
    C53 C54 H54 . . 119.0 ?
    N16 C55 C51 . . 123.43(15) ?
    N16 C55 C56 . . 116.02(14) ?
    C51 C55 C56 . . 120.55(14) ?
    N15 C56 C48 . . 123.33(14) ?
    N15 C56 C55 . . 116.23(13) ?
    C48 C56 C55 . . 120.44(14) ?
    H1A O1 H1B . . 101.9 ?
    H2A O2 H2B . . 92.6 ?
    H3A O3A H3B . . 115.5 ?
    H3C O3B H3D . . 121.5 ?
    H4A O4A H4B . . 109.9 ?
    H4C O4B H4D . . 102.0 ?
loop_
    _geom_hbond_atom_site_label_D
    _geom_hbond_atom_site_label_H
    _geom_hbond_atom_site_label_A
    _geom_hbond_site_symmetry_A
    _geom_hbond_distance_DH
    _geom_hbond_distance_HA
    _geom_hbond_distance_DA
    _geom_hbond_angle_DHA
    O1 H1A N7 . 0.82 2.34 3.143(2) 166.6
    O1 H1B N3 . 0.82 2.12 2.939(2) 172.2
    O2 H2A N8 2_565 0.82 2.33 3.118(3) 162.6
    O2 H2B N4 . 0.82 2.16 2.970(2) 169.6
    O3A H3A O2 2_575 0.82 2.22 2.971(3) 153.3
    O3A H3B O1 . 0.82 2.12 2.930(3) 168.9
    O3B H3C O1 . 0.85 1.97 2.823(16) 178.8
    O3B H3D O2 2_575 0.90 2.11 2.889(18) 144.2
    O4A H4A N6 2_566 0.84 2.11 2.930(6) 165.0
    O4A H4B N5 . 0.82 2.13 2.870(4) 150.8
    O4B H4D N5 . 0.82 2.09 2.848(4) 153.0
data_global
_journal_date_recd_electronic     2009-06-26
_journal_date_accepted     2009-07-29
_journal_name_full     'Acta Crystallographica, Section E'
_journal_year     2009
_journal_volume     65
_journal_issue      9
_journal_page_first     m1033
_journal_page_last     m1034
_journal_paper_category     QM
_journal_coeditor_code     AT2833
_publ_contact_author_name     'Ai-Hua Yuan'
_publ_contact_author_address
;
School of Material Science and Engineering, JiangsuUniversity of Science and
 Technology, Zhenjiang 212003, People's Republic of China.
;
_publ_contact_author_email     'aihuayuan@163.com'
_publ_contact_author_fax     ?
_publ_contact_author_phone     '+86 511 84448290'
_publ_section_title
;\
Di-\m-cyanido-1:2\k^2^<i>C</i>:<i>N</i>,2:3\k^2^<i>N</i>:<i>C</i>-hexacyanido-\
1\k^3^<i>C</i>,3\k^3^<i>C</i>-tetrakis(1,10-phenanthroline)-1\k^2^<i>N</i>,\
<i>N</i>';2\k^4^<i>N</i>,<i>N</i>';3\k^2^<i>N</i>,<i>N</i>'-1,3-\
dicobalt(III)-2-iron(II) tetrahydrate
;
loop_
    _publ_author_name
    _publ_author_footnote
    _publ_author_address
    'Zhang, Ying' .
;
School of Materials Science and Engineering
Jiangsu University of Science and Technology
Zhenjiang 212003
People's Republic of China
;
    'Yuan, Ai-Hua' .
;
School of Materials Science and Engineering
Jiangsu University of Science and Technology
Zhenjiang 212003
People's Republic of China
;
    'Zhou, Hu' .
;
School of Materials Science and Engineering
Jiangsu University of Science and Technology
Zhenjiang 212003
People's Republic of China
;
    'Guo, Ji-Xi' .
;
Institute of Applied Chemistry
Xinjiang University
Urumqi 830046
Xinjiang
People's Republic of China
;
    'Liu, Lang' .
;
Institute of Applied Chemistry
Xinjiang University
Urumqi 830046
Xinjiang
People's Republic of China
;
