# Supplementary material for: Di-μ-cyanido-1:2κ2 C:N,2:3κ2 N:C-hexa­cyanido-1κ3 C,3κ3 C-tetra­kis(1,10-phenanthroline)-1κ2 N,N′;2κ4 N,N′;3κ2 N,N′-1,3-dicobalt(III)-2-iron(II) tetra­hydrate
Source: Acta Crystallogr Sect E Struct Rep Online. 2009 Aug 8;65(Pt 9):m1033–4. doi: 10.1107/S1600536809030165 (PMC2970114; doi:10.1107/S1600536809030165)
Supplement: Supplementary file 2 [file e-65-m1033-Isup2.hkl]

# 
# h,k,l, Fc-squared, Fo-squared, sigma(Fo-squared) and status flag 
# 
data_I
_shelx_title ' g0261 in P-1' 
_shelx_refln_list_code          4 
_shelx_F_calc_maximum      313.07 
_exptl_crystal_F_000      1200.00 
_reflns_d_resolution_high  0.7700 
 
loop_ 
 _symmetry_equiv_pos_as_xyz 
 'x, y, z' 
 '-x, -y, -z' 
 
_cell_length_a    12.8552 
_cell_length_b    14.0058 
_cell_length_c    16.3342 
_cell_angle_alpha  72.679 
_cell_angle_beta   82.539 
_cell_angle_gamma  65.989 
 
_shelx_F_squared_multiplier     1.000 
 
loop_ 
 _refln_index_h 
 _refln_index_k 
 _refln_index_l 
 _refln_F_squared_calc 
 _refln_F_squared_meas 
 _refln_F_squared_sigma 
 _refln_observed_status 
   2   0   0     5584.61     6053.22    123.68 o 
   3   0   0     7981.27     8179.32    202.56 o 
   4   0   0       51.10       39.45      2.19 o 
   5   0   0       51.68       51.72      4.06 o 
   6   0   0     2040.98     2044.07     37.96 o 
   7   0   0      306.50      342.38      8.52 o 
   8   0   0     2557.71     2606.80     58.79 o 
   9   0   0        4.19        6.05      2.79 o 
  10   0   0       52.44       44.76      4.87 o 
  11   0   0        0.12        4.24      2.87 o 
  12   0   0     1609.64     1652.08     44.06 o 
  13   0   0      436.44      464.56     17.52 o 
  14   0   0      647.67      652.48     23.77 o 
  15   0   0      548.87      522.64     28.48 o 
 -14   1   0      347.30      311.52     17.29 o 
 -13   1   0      900.68      896.71     35.35 o 
 -12   1   0     1467.43     1543.73     46.42 o 
 -11   1   0      592.00      593.10     18.58 o 
 -10   1   0     1036.54     1154.42     30.16 o 
  -9   1   0      406.25      434.11     12.68 o 
  -8   1   0      322.82      328.13     10.03 o 
  -7   1   0      165.82      142.34      5.81 o 
  -6   1   0      183.24      212.74      5.61 o 
  -5   1   0     1154.22     1285.03     36.94 o 
  -4   1   0      921.93     1042.12     35.09 o 
  -3   1   0     8303.78     8818.46    237.76 o 
  -2   1   0     7849.82     7882.83    189.88 o 
   2   1   0    51448.30    42329.37   2251.57 o 
   3   1   0    19300.99    17517.38    603.37 o 
   4   1   0     1110.82     1188.43     16.99 o 
   5   1   0     5017.87     5265.06    113.95 o 
   6   1   0     1770.03     1992.38     33.36 o 
   7   1   0     1586.06     1675.47     32.22 o 
   8   1   0     2690.55     2637.44     54.99 o 
   9   1   0      254.93      259.05      7.58 o 
  10   1   0      471.21      466.59     14.69 o 
  11   1   0       23.41       35.44      4.35 o 
  12   1   0       45.65       43.45      6.90 o 
  13   1   0      328.17      351.55     13.05 o 
  14   1   0      104.40      122.31      9.13 o 
  15   1   0      310.32      315.92     14.21 o 
 -14   2   0      181.37      196.84     14.24 o 
 -13   2   0        4.46        0.53      4.37 o 
 -12   2   0       68.74       83.02      8.20 o 
 -11   2   0       10.29       16.90      4.69 o 
 -10   2   0     2970.94     3046.97    125.98 o 
  -9   2   0      991.30     1020.02     28.16 o 
  -8   2   0     3889.17     4095.43    111.40 o 
  -7   2   0     6772.46     7198.73    201.06 o 
  -6   2   0      180.18      152.81      5.17 o 
  -5   2   0      682.67      699.64     12.42 o 
  -4   2   0     3874.73     3933.19     98.62 o 
  -3   2   0       49.01       37.94      2.16 o 
  -2   2   0    15186.29    14524.94    466.26 o 
  -1   2   0    11389.94    10460.95    279.02 o 
   0   2   0     4900.41     4815.87    256.88 o 
   1   2   0    23792.73    19901.80    816.04 o 
   2   2   0     3599.21     3129.96    139.77 o 
   3   2   0      979.58     1090.90     15.55 o 
   4   2   0     1979.46     2042.33     30.17 o 
   5   2   0     2469.84     2415.88     38.82 o 
   6   2   0     2142.77     2114.90     35.65 o 
   7   2   0     3223.66     3432.12     68.63 o 
   8   2   0     1063.18     1094.88     19.45 o 
   9   2   0     1906.61     1995.37     45.66 o 
  10   2   0      625.00      633.01     14.36 o 
  11   2   0       11.41       13.85      3.24 o 
  12   2   0        7.41       15.87      4.72 o 
  13   2   0     3128.41     3235.53    129.32 o 
  14   2   0      143.65      152.09     13.13 o 
  15   2   0      395.85      388.17     19.40 o 
 -13   3   0       60.14       69.86     15.35 o 
 -12   3   0     1985.74     2078.04    111.73 o 
 -11   3   0      219.30      230.11     12.06 o 
 -10   3   0      154.21      162.58      9.14 o 
  -9   3   0     1761.59     1792.52     45.26 o 
  -8   3   0      817.42      842.91     27.99 o 
  -7   3   0     1071.37     1117.49     25.57 o 
  -6   3   0       46.64       59.75      4.10 o 
  -5   3   0     4447.16     4429.68    103.11 o 
  -4   3   0     1243.73     1219.46     21.18 o 
  -3   3   0       22.98       53.89      2.93 o 
  -2   3   0      320.54      268.84      5.01 o 
  -1   3   0     1479.13     1568.48     28.93 o 
   0   3   0       40.34       50.73      3.65 o 
   1   3   0    16339.60    14335.27    439.62 o 
   2   3   0     1383.02     1329.65     32.36 o 
   3   3   0      768.18      819.89     15.83 o 
   4   3   0       53.91       32.25      0.91 o 
   5   3   0      733.40      709.94      9.24 o 
   6   3   0      739.22      670.69     10.66 o 
   7   3   0       93.20       87.01      2.98 o 
   8   3   0     2467.09     2478.78     45.90 o 
   9   3   0      325.52      310.85      7.27 o 
  10   3   0        2.24       11.92      2.48 o 
  11   3   0       90.55      108.63      5.94 o 
  12   3   0      185.23      192.38      7.78 o 
  13   3   0     1225.21     1290.31     66.45 o 
  14   3   0      173.47      161.75      9.10 o 
  15   3   0      520.58      561.56     17.79 o 
  16   3   0       61.05       76.22      9.12 o 
 -13   4   0        0.60        6.89      9.53 o 
 -12   4   0      329.38      357.69     17.00 o 
 -11   4   0     1467.72     1587.75     49.83 o 
 -10   4   0     3467.43     3535.34    109.39 o 
  -9   4   0     4069.14     4243.63    112.01 o 
  -8   4   0        5.09       46.52     30.43 o 
  -7   4   0     6705.03     6847.47    191.54 o 
  -6   4   0     1018.20      991.41     20.67 o 
  -5   4   0       81.03      108.95      5.75 o 
  -4   4   0     1769.17     1827.63     37.18 o 
  -3   4   0     1639.65     1818.69     40.80 o 
  -2   4   0     2397.63     2353.48     38.99 o 
  -1   4   0     1542.54     1390.11     40.73 o 
   0   4   0     1190.11     1140.93     39.65 o 
   1   4   0    11601.63    11108.66    308.42 o 
   2   4   0       20.95       25.21      1.49 o 
   3   4   0     1307.53     1198.35     25.88 o 
   4   4   0      804.88      766.32     20.05 o 
   5   4   0     3240.63     3034.41     88.32 o 
   6   4   0     2924.13     2978.23     51.02 o 
   7   4   0      486.82      428.73      6.21 o 
   8   4   0      806.09      845.06     13.40 o 
   9   4   0      811.23      779.23     14.26 o 
  10   4   0       10.67       18.33      2.76 o 
  11   4   0     1068.90     1147.35     24.27 o 
  12   4   0        2.58        6.75      2.81 o 
  13   4   0      536.84      530.74     14.93 o 
  14   4   0      539.63      556.13     15.60 o 
  15   4   0       75.52       70.26      6.57 o 
  16   4   0      107.44      111.86      7.46 o 
 -12   5   0      947.30     1040.71     47.37 o 
 -11   5   0       15.02       10.11      4.51 o 
 -10   5   0        3.91       11.29      5.31 o 
  -9   5   0     3708.96     3738.13    133.20 o 
  -8   5   0       31.19       24.88      3.99 o 
  -7   5   0     5419.71     5769.56    330.55 o 
  -6   5   0     1124.01     1131.92     31.56 o 
  -5   5   0     5394.38     5654.84    142.54 o 
  -4   5   0     2898.40     2920.88     84.01 o 
  -3   5   0     3594.61     3838.87     81.57 o 
  -2   5   0      685.95      623.92     15.54 o 
  -1   5   0     1544.76     1461.31     43.00 o 
   0   5   0        1.69        4.16      1.02 o 
   1   5   0     7262.07     6993.69    227.41 o 
   2   5   0     1578.49     1311.41     30.74 o 
   3   5   0     1811.60     1711.44     32.25 o 
   4   5   0     2295.38     2178.43     53.75 o 
   5   5   0      925.40      827.64     19.66 o 
   6   5   0      400.51      413.04     16.38 o 
   7   5   0     1160.63     1268.09     18.51 o 
   8   5   0     3978.43     4238.90     89.81 o 
   9   5   0        7.79        9.37      1.53 o 
  10   5   0      776.83      797.47     15.42 o 
  11   5   0     1975.77     2010.72     41.68 o 
  12   5   0      398.62      397.56     10.45 o 
  13   5   0     1643.54     1655.93     36.19 o 
  14   5   0     1902.97     1928.87     50.03 o 
  15   5   0      362.58      317.65     11.21 o 
  16   5   0      843.06      897.48     27.23 o 
 -12   6   0      122.62      145.31     13.31 o 
 -11   6   0      971.77      976.34     31.50 o 
 -10   6   0       94.56      108.80     19.08 o 
  -9   6   0     1699.39     1848.14     64.21 o 
  -8   6   0     1018.22     1042.39     36.73 o 
  -7   6   0      207.22      216.40      8.92 o 
  -6   6   0        2.21        0.09      3.55 o 
  -5   6   0     1169.60     1156.84     27.21 o 
  -4   6   0     3729.01     3848.77    104.86 o 
  -3   6   0     1305.02     1402.65     26.84 o 
  -2   6   0     1647.95     1642.31     39.58 o 
  -1   6   0     1385.82     1403.04     33.72 o 
   0   6   0     1886.81     1817.49     47.42 o 
   1   6   0     5322.91     5338.73    193.84 o 
   2   6   0       79.11       62.48      1.83 o 
   3   6   0     2183.95     2187.84     49.46 o 
   4   6   0     3259.26     2713.67    126.57 o 
   5   6   0     2811.77     2879.41     94.55 o 
   6   6   0     3549.60     3403.36     95.30 o 
   7   6   0      566.81      546.26     12.79 o 
   8   6   0       57.40       64.15      1.42 o 
   9   6   0      671.80      737.73     12.17 o 
  10   6   0      147.70      158.48      4.05 o 
  11   6   0      123.81      122.34      5.13 o 
  12   6   0       35.82       33.74      3.56 o 
  13   6   0       10.94       12.83      2.24 o 
  14   6   0      289.42      299.74      8.71 o 
  15   6   0      361.29      361.99     12.63 o 
  16   6   0     2818.81     2722.41     73.08 o 
 -11   7   0       42.74       33.82      7.51 o 
 -10   7   0      620.53      616.02     22.23 o 
  -9   7   0     1702.08     1749.99     71.94 o 
  -8   7   0     1245.65     1361.67     46.43 o 
  -7   7   0      799.41      853.44     26.06 o 
  -6   7   0     2369.07     2351.26    109.38 o 
  -5   7   0       29.51       36.02      4.98 o 
  -4   7   0     2345.94     2395.78     72.31 o 
  -3   7   0       18.53       32.70      3.40 o 
  -2   7   0       61.14       62.37      3.24 o 
  -1   7   0     1165.93     1087.10     18.51 o 
   0   7   0      350.16      412.73     10.33 o 
   1   7   0     2907.07     2937.03     52.95 o 
   2   7   0      766.46      842.33     14.21 o 
   3   7   0     3243.58     3193.27     62.79 o 
   4   7   0     2880.47     2779.70     48.12 o 
   5   7   0      265.08      259.09      8.20 o 
   6   7   0      787.44      624.77     16.40 o 
   7   7   0      290.17      277.67      9.83 o 
   8   7   0      677.68      622.61     18.33 o 
   9   7   0      456.91      449.78     10.10 o 
  10   7   0     1470.54     1442.10     22.47 o 
  11   7   0        7.72       11.51      1.17 o 
  12   7   0     1018.68     1041.38     19.21 o 
  13   7   0        0.03        1.32      1.34 o 
  14   7   0      753.60      713.14     14.90 o 
  15   7   0      379.58      406.04     13.05 o 
  16   7   0       21.09       22.46     10.98 o 
 -10   8   0      326.79      335.39     24.97 o 
  -9   8   0       19.51       20.10      5.18 o 
  -8   8   0       19.71       28.77      5.57 o 
  -7   8   0      710.69      712.06     56.71 o 
  -6   8   0      790.02      845.85     32.09 o 
  -5   8   0      908.69      910.69     26.76 o 
  -4   8   0     5225.14     5349.90    251.35 o 
  -3   8   0      460.36      427.27     12.94 o 
  -2   8   0       90.14      110.39      4.62 o 
  -1   8   0      310.71      330.40      8.58 o 
   0   8   0        3.42        8.40      1.80 o 
   1   8   0     3198.39     3412.10     67.09 o 
   2   8   0     3486.82     3390.05     67.50 o 
   3   8   0       66.54       93.51      2.75 o 
   4   8   0      195.53      185.93      5.55 o 
   5   8   0     1474.36     1347.87     38.25 o 
   6   8   0     5556.83     5638.11    193.51 o 
   7   8   0        8.70       13.64      5.69 o 
   8   8   0       10.20       11.09      5.97 o 
   9   8   0      450.58      446.36     27.30 o 
  10   8   0      905.44      916.21     33.28 o 
  11   8   0      530.20      530.00     11.74 o 
  12   8   0      842.90      810.14     14.86 o 
  13   8   0       11.28       11.94      1.56 o 
  14   8   0     1873.86     1757.91     34.05 o 
  15   8   0      464.17      432.07     23.11 o 
  16   8   0      336.67      307.62     20.57 o 
  -9   9   0        0.98        2.03      4.37 o 
  -8   9   0     1808.80     1795.54     55.24 o 
  -7   9   0      291.29      330.09     32.23 o 
  -6   9   0      250.85      285.91     38.77 o 
  -5   9   0      176.81      177.84     14.65 o 
  -4   9   0      319.43      296.21     10.20 o 
  -3   9   0      769.82      826.92     20.50 o 
  -2   9   0      913.82      912.35     38.29 o 
  -1   9   0      163.76      215.42      7.41 o 
   0   9   0      180.53      163.62      5.50 o 
   1   9   0       36.62       60.01      3.46 o 
   2   9   0      592.52      582.94     12.19 o 
   3   9   0      345.08      384.12      7.84 o 
   4   9   0     7276.68     6946.41    187.03 o 
   5   9   0     2950.36     2748.05     81.06 o 
   6   9   0     2882.69     3015.47    109.87 o 
   7   9   0      774.53      713.98     26.85 o 
   8   9   0        9.54        5.91      5.69 o 
   9   9   0      109.41      123.77      9.19 o 
  10   9   0      399.98      412.61     20.62 o 
  11   9   0        3.46        3.35      4.01 o 
  12   9   0      133.54      153.34     11.44 o 
  13   9   0       67.13       64.94     10.23 o 
  14   9   0       46.56       48.38     15.06 o 
  15   9   0        1.70        0.23      4.61 o 
  16   9   0      524.17      544.03     29.60 o 
  -8  10   0      469.78      472.49     56.54 o 
  -7  10   0        6.50        0.42      3.17 o 
  -6  10   0     1231.77     1222.34     53.97 o 
  -5  10   0     1255.54     1310.49     49.95 o 
  -4  10   0       53.51       74.03     13.86 o 
  -3  10   0     3320.26     3601.78    185.06 o 
  -2  10   0       82.77       81.79      5.78 o 
  -1  10   0      626.31      650.01     15.94 o 
   0  10   0      565.10      597.60     13.09 o 
   1  10   0      346.84      326.95      7.72 o 
   2  10   0       20.84       12.62      1.97 o 
   3  10   0      171.58      181.01      4.72 o 
   4  10   0     1486.77     1469.12     49.66 o 
   5  10   0      144.97      156.19      4.17 o 
   6  10   0     2909.60     2821.23     88.41 o 
   7  10   0     4308.52     4307.14    183.69 o 
   8  10   0      323.81      310.10     14.17 o 
   9  10   0     3634.39     3744.84    144.87 o 
  10  10   0        9.57        8.02      5.94 o 
  11  10   0     1506.16     1527.75     67.25 o 
  12  10   0       76.11       76.25      9.13 o 
  13  10   0      115.46      119.59     14.17 o 
  14  10   0      286.58      273.11     18.91 o 
  15  10   0      132.04      125.35     15.58 o 
  16  10   0       78.30       73.74     11.41 o 
  -7  11   0      219.10      238.20     33.90 o 
  -6  11   0      632.32      673.04     38.17 o 
  -5  11   0        2.85        3.63      3.45 o 
  -4  11   0       62.28       58.39      5.66 o 
  -3  11   0     1621.61     1628.45     52.45 o 
  -2  11   0      123.53      165.46     29.34 o 
  -1  11   0      808.77      870.68     20.18 o 
   0  11   0       41.48       55.01      7.92 o 
   1  11   0      331.23      354.73     10.95 o 
   2  11   0      283.74      305.32     12.76 o 
   3  11   0      750.17      735.95     23.43 o 
   4  11   0      164.97      163.83      9.97 o 
   5  11   0     2180.94     2123.70     87.69 o 
   6  11   0      146.92      148.16      9.63 o 
   7  11   0      961.61      965.78     32.71 o 
   8  11   0      100.97      117.92      9.27 o 
   9  11   0     1250.96     1276.30     50.47 o 
  10  11   0      630.58      639.12     36.97 o 
  11  11   0      503.12      498.54     33.27 o 
  12  11   0      164.57      163.47     21.44 o 
  13  11   0      270.62      283.22     18.08 o 
  14  11   0        9.20        5.46      5.93 o 
  15  11   0      260.75      263.88     19.27 o 
  -6  12   0       32.26       23.71      7.73 o 
  -5  12   0      383.95      383.68     16.61 o 
  -4  12   0      201.10      236.77     12.60 o 
  -3  12   0       17.55       25.20      5.99 o 
  -2  12   0       10.69        2.57      6.03 o 
  -1  12   0      711.38      758.37     22.32 o 
   0  12   0      339.90      335.40     12.08 o 
   1  12   0       39.74       40.99      3.80 o 
   2  12   0      147.63      158.49      6.47 o 
   3  12   0     1622.10     1657.56     59.43 o 
   4  12   0      682.28      692.69     34.72 o 
   5  12   0     1279.43     1290.56     48.21 o 
   6  12   0        1.17        2.71      0.87 o 
   7  12   0     2381.96     2540.80    105.63 o 
   8  12   0      524.28      539.71     34.17 o 
   9  12   0       16.99       15.45      5.50 o 
  10  12   0      206.49      199.58     14.22 o 
  11  12   0        0.55        5.67      5.12 o 
  12  12   0       59.37       65.03      9.44 o 
  13  12   0       80.26       62.80      9.85 o 
  14  12   0      197.79      194.52     16.47 o 
  15  12   0      315.44      309.04     35.45 o 
  -5  13   0      694.52      631.31     29.45 o 
  -4  13   0      300.07      298.43     18.80 o 
  -3  13   0      341.37      393.17     15.84 o 
  -2  13   0       84.10      114.50     17.25 o 
  -1  13   0        6.85        3.39      3.08 o 
   0  13   0      219.85      248.67      9.67 o 
   1  13   0      166.46      213.37     16.04 o 
   2  13   0      963.65     1005.56     28.40 o 
   3  13   0       90.79       85.78      5.31 o 
   4  13   0      197.00      182.60      9.15 o 
   5  13   0      190.34      178.03     10.18 o 
   6  13   0      457.24      457.35     27.16 o 
   7  13   0     1210.83     1197.93     73.65 o 
   8  13   0      249.64      303.94     16.45 o 
   9  13   0      490.43      528.33     28.93 o 
  10  13   0      885.74      955.27     66.11 o 
  11  13   0       13.88       22.58     10.81 o 
  12  13   0      287.53      273.13     24.88 o 
  13  13   0       60.48       57.21     12.55 o 
  14  13   0       11.72        1.61      6.50 o 
  -3  14   0      379.15      366.33     15.10 o 
  -2  14   0      135.88      133.46      8.64 o 
  -1  14   0      616.15      712.38     23.07 o 
   0  14   0     1215.71     1332.57     34.68 o 
   1  14   0       62.36       67.64      6.32 o 
   2  14   0       90.36       88.26     13.13 o 
   3  14   0      365.88      383.58     19.41 o 
   4  14   0        5.30        7.08      2.25 o 
   5  14   0      837.87      875.48     50.13 o 
   6  14   0      130.76      135.45     20.05 o 
   7  14   0       49.68       64.56      9.35 o 
   8  14   0       12.80       11.09      5.83 o 
   9  14   0      188.79      163.80     33.27 o 
  10  14   0      141.75      152.90     13.75 o 
  11  14   0       95.13       98.52     14.30 o 
  12  14   0      981.48     1027.12     73.36 o 
  13  14   0        2.73        1.63      7.28 o 
  14  14   0      139.53      161.93     19.76 o 
  -2  15   0       46.49       47.21      6.94 o 
  -1  15   0       74.48       98.28      7.61 o 
   0  15   0      740.54      757.10     21.80 o 
   1  15   0       11.72       12.55      4.74 o 
   2  15   0      697.65      722.35     31.56 o 
   3  15   0       11.07        9.49      3.17 o 
   4  15   0      687.80      673.09     44.97 o 
   5  15   0      102.74      107.58      8.37 o 
   6  15   0      293.87      358.56     32.70 o 
   7  15   0       21.14       29.01     10.38 o 
   8  15   0     1832.72     2047.98    200.18 o 
   9  15   0      299.39      302.76     30.00 o 
  11  15   0       47.46       47.96     10.34 o 
  12  15   0        6.72        8.62      8.85 o 
  13  15   0       48.89       49.94     11.16 o 
   1  16   0      162.58      181.96      9.74 o 
   2  16   0       66.88       87.32      8.75 o 
   3  16   0       13.99       18.63      3.19 o 
   4  16   0        0.36       -1.30      2.34 o 
   5  16   0       65.49       59.34      9.70 o 
   6  16   0        3.82       12.80     10.24 o 
   7  16   0        8.08        8.28      6.83 o 
   8  16   0      711.31      738.45     52.32 o 
   9  16   0        0.45       11.93      7.63 o 
  10  16   0     1248.53     1404.84    136.06 o 
  11  16   0      379.01      413.39     32.98 o 
   4  17   0      540.66      592.86     57.15 o 
   5  17   0        4.15        8.45      6.49 o 
   6  17   0       97.88      100.64     16.86 o 
   7  17   0        3.69        2.48      6.31 o 
   8  17   0       60.05       62.09     12.10 o 
  -7 -17   1       68.67       83.32     13.86 o 
  -6 -17   1       35.09       34.58     19.19 o 
  -5 -17   1       31.46       27.61      9.97 o 
 -11 -16   1       77.49       76.61     13.47 o 
 -10 -16   1      169.03      174.04     25.02 o 
  -9 -16   1       12.56       16.74      8.73 o 
  -8 -16   1      467.04      485.82     66.96 o 
  -7 -16   1      318.81      328.14     32.13 o 
  -6 -16   1      246.34      262.15     25.02 o 
  -5 -16   1      626.27      732.50     83.88 o 
  -4 -16   1       42.59       39.86      6.69 o 
  -3 -16   1      318.57      324.58     11.78 o 
  -2 -16   1      633.94      661.06     22.49 o 
  -1 -16   1        1.57       -1.41      3.39 o 
 -12 -15   1      161.26      161.74     22.61 o 
 -11 -15   1      154.36      175.44     24.17 o 
 -10 -15   1        2.41        4.83      6.43 o 
  -8 -15   1      255.62      287.22     45.50 o 
  -7 -15   1      370.56      427.18     51.61 o 
  -6 -15   1      792.00      906.85    124.69 o 
  -5 -15   1     1105.08     1044.68     85.45 o 
  -4 -15   1      279.37      293.71     15.14 o 
  -3 -15   1     1431.71     1502.47     46.58 o 
  -2 -15   1      694.24      733.04     21.50 o 
  -1 -15   1      351.54      383.32     13.37 o 
   0 -15   1       60.86       51.58      6.31 o 
   1 -15   1       74.33       78.62      7.21 o 
 -13 -14   1      993.05      987.75     47.24 o 
 -12 -14   1        0.42       -6.73      6.73 o 
 -11 -14   1      180.39      207.10     16.68 o 
 -10 -14   1       12.88       14.59      6.83 o 
  -9 -14   1       46.30       61.63     11.59 o 
  -8 -14   1      100.05      111.27     14.33 o 
  -7 -14   1      372.56      390.87     54.74 o 
  -6 -14   1       89.93       85.50      4.98 o 
  -5 -14   1        1.09        6.54      2.22 o 
  -4 -14   1       27.78       38.59      5.09 o 
  -3 -14   1     1583.76     1678.92     64.52 o 
  -2 -14   1      821.48      841.65     26.52 o 
  -1 -14   1     1791.65     1906.37     47.40 o 
   0 -14   1      547.90      621.82     21.05 o 
   1 -14   1      308.29      309.37     14.07 o 
   2 -14   1       81.68      107.77     19.41 o 
   3 -14   1      714.34      705.47     30.82 o 
 -14 -13   1      112.31      127.19     14.50 o 
 -13 -13   1      488.25      508.57     30.14 o 
 -12 -13   1      132.52      142.62     17.18 o 
 -11 -13   1      832.04      875.69     56.16 o 
 -10 -13   1        4.12        9.10      8.81 o 
  -9 -13   1       28.04       38.48      7.63 o 
  -8 -13   1       23.85       29.42      7.03 o 
  -7 -13   1      217.38      264.77     19.40 o 
  -6 -13   1        8.74        6.53      1.24 o 
  -5 -13   1      531.05      586.49     37.30 o 
  -4 -13   1      319.11      295.77     14.82 o 
  -3 -13   1      327.80      343.67     16.05 o 
  -2 -13   1      138.12      155.96      6.36 o 
  -1 -13   1      713.45      759.30     20.97 o 
   0 -13   1      490.32      523.67     16.87 o 
   1 -13   1       43.19       46.47      5.66 o 
   2 -13   1      580.82      628.33     23.31 o 
   3 -13   1      313.38      329.03     15.11 o 
   4 -13   1      273.65      270.54     13.15 o 
   5 -13   1      164.29      208.46     20.08 o 
 -15 -12   1      725.06      700.17     47.49 o 
 -14 -12   1      526.61      554.31     34.55 o 
 -13 -12   1        3.60        8.94     10.65 o 
 -12 -12   1        6.64        5.66      5.62 o 
 -11 -12   1      355.63      332.98     19.20 o 
 -10 -12   1     1503.59     1542.66     75.49 o 
  -9 -12   1        7.20        5.87      4.81 o 
  -8 -12   1        1.65        5.44      4.61 o 
  -7 -12   1       80.72       81.08      8.91 o 
  -6 -12   1       18.24       12.54      0.99 o 
  -5 -12   1      754.66      790.62     40.59 o 
  -4 -12   1     1090.07     1095.14     37.39 o 
  -3 -12   1      275.60      302.48     10.79 o 
  -2 -12   1     2398.44     2524.52     57.09 o 
  -1 -12   1        2.13        6.45      2.71 o 
   0 -12   1      358.77      365.89     11.38 o 
   1 -12   1       54.20       85.07     22.38 o 
   2 -12   1        6.66        7.97      3.50 o 
   3 -12   1        0.85        2.02      3.61 o 
   4 -12   1       12.61        5.93      4.12 o 
   5 -12   1       49.19       27.90      8.59 o 
   6 -12   1       12.05        6.82      5.13 o 
 -15 -11   1      283.55      304.43     20.59 o 
 -14 -11   1      670.11      667.62     37.66 o 
 -13 -11   1      531.94      514.84     30.57 o 
 -12 -11   1     1423.03     1410.25     60.42 o 
 -11 -11   1       10.09        9.62      6.46 o 
 -10 -11   1       33.95       40.14      7.43 o 
  -9 -11   1        1.28        7.60      5.89 o 
  -8 -11   1      105.51      112.42     12.08 o 
  -7 -11   1     1130.42     1173.13     39.83 o 
  -6 -11   1      185.36      174.99      5.52 o 
  -5 -11   1      340.08      336.03     12.33 o 
  -4 -11   1       24.38       19.57      1.66 o 
  -3 -11   1      295.93      346.27      8.29 o 
  -2 -11   1      843.47      927.69     20.85 o 
  -1 -11   1      287.97      268.29      8.66 o 
   0 -11   1     3207.90     3510.43     86.65 o 
   1 -11   1       35.77       41.11      4.68 o 
   2 -11   1      720.84      777.41     23.77 o 
   3 -11   1      170.05      191.47     12.63 o 
   4 -11   1       62.33       59.24      6.64 o 
   5 -11   1      134.31      147.05     14.78 o 
   6 -11   1      320.54      336.32     17.40 o 
   7 -11   1        6.37       -1.69      3.85 o 
 -15 -10   1        3.53        6.65      5.99 o 
 -14 -10   1       19.26       29.34      9.21 o 
 -13 -10   1      796.83      833.91     39.89 o 
 -12 -10   1     1109.92     1083.43     60.42 o 
 -11 -10   1       16.90       18.77      5.71 o 
 -10 -10   1     3048.92     3014.66    103.54 o 
  -9 -10   1      611.97      609.74     23.80 o 
  -8 -10   1     1252.07     1243.45     39.55 o 
  -7 -10   1        8.06       16.24      4.98 o 
  -6 -10   1     3037.87     3064.23    133.36 o 
  -5 -10   1       75.35       61.88      3.20 o 
  -4 -10   1     6636.33     6699.93    184.65 o 
  -3 -10   1        8.63        9.21      2.26 o 
  -2 -10   1      175.11      193.68      5.59 o 
  -1 -10   1        3.40        8.07      3.16 o 
   0 -10   1      327.57      340.27      9.87 o 
   1 -10   1     1253.35     1263.53     27.21 o 
   2 -10   1     1888.96     1919.91     49.70 o 
   3 -10   1      871.52      958.96     77.78 o 
   4 -10   1      117.44      106.56      8.21 o 
   5 -10   1      106.50      142.85     27.71 o 
   6 -10   1       65.02       70.37      7.07 o 
   7 -10   1       75.72       55.10     28.60 o 
   8 -10   1     1322.47     1274.94     56.31 o 
 -16  -9   1      123.32      143.88     14.09 o 
 -15  -9   1       56.01       44.88      8.62 o 
 -14  -9   1     1845.86     1821.97     68.46 o 
 -13  -9   1      464.41      493.81     31.70 o 
 -12  -9   1       20.42       33.21      7.97 o 
 -11  -9   1      107.29      111.50      9.19 o 
 -10  -9   1       58.50       54.02      6.68 o 
  -9  -9   1      203.66      213.68     11.33 o 
  -8  -9   1     1162.84     1180.94     40.51 o 
  -7  -9   1     2041.00     2090.27     82.74 o 
  -6  -9   1       85.57       88.10      6.76 o 
  -5  -9   1     1539.98     1667.19     30.45 o 
  -4  -9   1     2636.04     2688.13     50.46 o 
  -3  -9   1      699.84      749.87     13.48 o 
  -2  -9   1     7227.11     7422.72    200.33 o 
  -1  -9   1     4698.87     4780.31    110.96 o 
   0  -9   1      569.62      584.34     12.88 o 
   1  -9   1     1541.49     1561.02     33.21 o 
   2  -9   1     1275.11     1285.79     27.43 o 
   3  -9   1      351.05      365.32     11.98 o 
   4  -9   1      325.07      328.50     15.39 o 
   5  -9   1       68.05       69.15      6.44 o 
   6  -9   1     1738.28     1717.13     46.04 o 
   7  -9   1      211.37      289.35     77.33 o 
   8  -9   1       50.65       36.79     10.93 o 
   9  -9   1        5.25        4.20      4.31 o 
 -16  -8   1       66.81       72.93     12.58 o 
 -15  -8   1       73.89       85.78     10.61 o 
 -14  -8   1     1070.59     1024.53     20.81 o 
 -13  -8   1        0.54        3.33      1.62 o 
 -12  -8   1     2495.07     2441.14     45.28 o 
 -11  -8   1     2318.04     2251.60     37.53 o 
 -10  -8   1      505.61      506.00     18.65 o 
  -9  -8   1      577.13      531.47     21.04 o 
  -8  -8   1      157.34      211.30     12.22 o 
  -7  -8   1      736.78      869.67     24.61 o 
  -6  -8   1      635.44      668.68     19.84 o 
  -5  -8   1     1237.21     1266.34     25.65 o 
  -4  -8   1        2.36        6.43      1.10 o 
  -3  -8   1      557.49      619.50     12.01 o 
  -2  -8   1        1.59       14.08      3.41 o 
  -1  -8   1       11.17       16.27      1.84 o 
   0  -8   1     1304.78     1184.23     21.36 o 
   1  -8   1     3609.79     3492.77     77.23 o 
   2  -8   1      159.48      135.64      5.45 o 
   3  -8   1     5446.10     5343.90    201.22 o 
   4  -8   1       16.88       14.68      3.46 o 
   5  -8   1      132.73      131.88      7.01 o 
   6  -8   1      462.35      408.29     16.34 o 
   7  -8   1      402.24      433.67     15.98 o 
   8  -8   1        4.33        1.76      3.60 o 
   9  -8   1      612.26      664.56     24.88 o 
  10  -8   1      323.21      315.02     25.60 o 
 -16  -7   1       74.39       43.89     27.01 o 
 -15  -7   1       27.85       23.50      7.40 o 
 -14  -7   1      343.80      329.13     11.79 o 
 -13  -7   1       66.02       69.16      2.80 o 
 -12  -7   1      858.62      845.08     14.31 o 
 -11  -7   1     1117.74     1115.42     18.66 o 
 -10  -7   1      949.11      944.63     18.18 o 
  -9  -7   1     5549.58     5664.25    126.20 o 
  -8  -7   1      112.27      121.63     13.79 o 
  -7  -7   1     5520.15     5394.41    183.27 o 
  -6  -7   1      848.17      829.18     21.61 o 
  -5  -7   1      678.40      612.62     15.75 o 
  -4  -7   1       88.39       71.92      1.54 o 
  -3  -7   1      907.13      789.48     16.38 o 
  -2  -7   1      115.63      117.95      4.29 o 
  -1  -7   1     7563.52     7491.42    192.71 o 
   0  -7   1     1109.53     1046.35     26.65 o 
   1  -7   1     2551.84     2721.19     54.10 o 
   2  -7   1      398.80      515.02     14.41 o 
   3  -7   1     1569.07     1596.92     46.87 o 
   4  -7   1     2265.58     2239.41     73.41 o 
   5  -7   1     1523.93     1587.53     53.44 o 
   6  -7   1      849.01      910.99     38.02 o 
   7  -7   1       42.80       52.87      5.54 o 
   8  -7   1       32.19       41.44      6.22 o 
   9  -7   1     1718.80     1711.52     55.20 o 
  10  -7   1      194.65      226.71     22.08 o 
  11  -7   1     1076.00     1099.71     40.02 o 
 -16  -6   1       90.40      136.16     15.14 o 
 -15  -6   1      169.26      156.44      6.41 o 
 -14  -6   1     1279.33     1252.23     30.81 o 
 -13  -6   1      954.62      927.93     18.65 o 
 -12  -6   1      116.51      111.42      4.48 o 
 -11  -6   1      672.19      643.35     12.43 o 
 -10  -6   1      126.88      116.53      2.92 o 
  -9  -6   1      343.92      343.85      7.84 o 
  -8  -6   1      407.16      510.89      7.29 o 
  -7  -6   1     4259.73     4497.41    104.47 o 
  -6  -6   1      428.49      363.23     10.69 o 
  -5  -6   1     2220.88     2312.32     58.27 o 
  -4  -6   1       67.17      102.48      2.67 o 
  -3  -6   1      520.50      451.35      7.82 o 
  -2  -6   1      804.36      816.75     16.09 o 
  -1  -6   1     2825.51     2532.42     56.56 o 
   0  -6   1      972.57     1019.55     28.93 o 
   1  -6   1     4223.65     4052.40    109.28 o 
   2  -6   1     5209.96     5012.47    137.40 o 
   3  -6   1     2533.31     2787.91     64.51 o 
   4  -6   1       26.93       11.82      3.05 o 
   5  -6   1      329.11      319.63      9.59 o 
   6  -6   1     1026.55     1075.33     27.51 o 
   7  -6   1      747.35      793.22     35.42 o 
   8  -6   1       36.09       38.13      5.66 o 
   9  -6   1      234.73      259.69     18.57 o 
  10  -6   1      111.62      115.55      9.22 o 
  11  -6   1      447.13      459.85     29.63 o 
 -16  -5   1      405.52      328.29     11.92 o 
 -15  -5   1      100.54      112.01      6.94 o 
 -14  -5   1        4.64        9.52      2.85 o 
 -13  -5   1      723.44      748.45     23.01 o 
 -12  -5   1       41.93       31.71      2.87 o 
 -11  -5   1     2853.21     2831.84     58.80 o 
 -10  -5   1     1577.92     1520.35     27.05 o 
  -9  -5   1     7310.53     7488.64    200.75 o 
  -8  -5   1      596.47      457.33      7.42 o 
  -7  -5   1       94.00       88.60      3.86 o 
  -6  -5   1      421.88      402.67      6.54 o 
  -5  -5   1      147.89      157.11      2.09 o 
  -4  -5   1       85.64       97.01      4.83 o 
  -3  -5   1       35.07       64.56      1.31 o 
  -2  -5   1       25.06       33.76      1.31 o 
  -1  -5   1     4344.79     4226.50    165.44 o 
   0  -5   1     1355.97     1261.14     39.46 o 
   1  -5   1     1936.06     1769.98     61.01 o 
   2  -5   1     3143.53     3153.34     69.58 o 
   3  -5   1     2600.44     2764.38     53.41 o 
   4  -5   1     7995.18     7930.24    226.80 o 
   5  -5   1      187.92      172.72      6.50 o 
   6  -5   1     1787.90     1853.38     69.48 o 
   7  -5   1        6.32        6.82      3.28 o 
   8  -5   1        2.11        4.18      3.29 o 
   9  -5   1     1392.56     1462.45     53.29 o 
  10  -5   1      687.71      696.38     24.81 o 
  11  -5   1      507.75      547.23     23.51 o 
  12  -5   1      356.00      340.40     18.06 o 
 -16  -4   1        3.60        1.06      3.72 o 
 -15  -4   1        0.44        1.87      2.84 o 
 -14  -4   1      680.68      666.69     18.67 o 
 -13  -4   1     1227.99     1285.65     30.54 o 
 -12  -4   1       42.94       52.36      3.74 o 
 -11  -4   1       88.79       90.89      4.27 o 
 -10  -4   1      445.79      485.56     12.19 o 
  -9  -4   1     2502.36     2297.00     44.00 o 
  -8  -4   1     3062.62     2999.06     56.04 o 
  -7  -4   1     2329.58     2227.30     36.27 o 
  -6  -4   1      390.47      273.85      3.87 o 
  -5  -4   1       14.35       11.45      1.72 o 
  -4  -4   1       70.82       70.66      2.79 o 
  -3  -4   1      395.63      470.83      4.78 o 
  -2  -4   1    11661.34    11053.01    304.39 o 
  -1  -4   1     2346.60     2296.40     97.60 o 
   0  -4   1     5677.07     5319.35    187.46 o 
   1  -4   1      189.31      233.04      7.38 o 
   2  -4   1      264.48      344.70      5.91 o 
   3  -4   1     4339.31     4184.20     95.76 o 
   4  -4   1     1414.06     1332.06     28.82 o 
   5  -4   1      185.20      230.39      7.13 o 
   6  -4   1     2010.71     2059.21     52.29 o 
   7  -4   1     1342.59     1372.83     42.49 o 
   8  -4   1        3.53        5.68      3.01 o 
   9  -4   1       47.71       18.40     55.16 o 
  10  -4   1     2652.14     2656.22     73.05 o 
  11  -4   1      266.34      294.46     36.49 o 
  12  -4   1     1331.42     1358.75     77.44 o 
  13  -4   1       24.66       16.24      6.42 o 
 -16  -3   1      720.05      769.93     44.20 o 
 -15  -3   1      345.01      344.91     18.76 o 
 -14  -3   1      120.78      125.97     10.30 o 
 -13  -3   1      707.61      867.04     99.98 o 
 -12  -3   1       58.38       68.89      6.44 o 
 -11  -3   1      466.96      478.40     12.62 o 
 -10  -3   1     1840.25     1792.59     35.01 o 
  -9  -3   1       42.30       59.65      3.24 o 
  -8  -3   1      560.39      565.99     10.38 o 
  -7  -3   1      497.47      440.03      7.37 o 
  -6  -3   1     1077.41      958.52     13.97 o 
  -5  -3   1     1925.47     1881.15     27.74 o 
  -4  -3   1      551.42      466.44      5.20 o 
  -3  -3   1      186.78      175.43      3.45 o 
  -2  -3   1     2217.62     2301.01     40.14 o 
  -1  -3   1      411.35      380.97     10.14 o 
   0  -3   1     1425.69     1355.56     44.62 o 
   1  -3   1      127.07      157.55      6.40 o 
   2  -3   1     1483.92     1489.30     29.71 o 
   3  -3   1    15144.41    15909.35    557.74 o 
   4  -3   1     5450.61     5936.62    142.93 o 
   5  -3   1     2511.56     2408.91     48.82 o 
   6  -3   1      353.78      343.83      9.07 o 
   7  -3   1      960.21     1065.25     23.41 o 
   8  -3   1        1.19        1.07      2.59 o 
   9  -3   1      324.60      365.32     25.96 o 
  10  -3   1      116.08      125.33      8.87 o 
  11  -3   1      176.61      168.53      9.90 o 
  12  -3   1       19.69       24.94      7.30 o 
  13  -3   1      127.49      130.61     16.21 o 
 -15  -2   1      184.38      206.09     12.58 o 
 -14  -2   1      306.27      321.17     17.69 o 
 -13  -2   1      121.25      135.26      9.18 o 
 -12  -2   1     1436.72     1473.63     44.90 o 
 -11  -2   1        2.41        3.64      3.02 o 
 -10  -2   1     3273.06     3283.34     91.15 o 
  -9  -2   1      343.79      344.30      8.25 o 
  -8  -2   1     4452.47     4369.54     97.45 o 
  -7  -2   1      300.20      225.65      4.85 o 
  -6  -2   1     1270.05     1290.13     20.08 o 
  -5  -2   1      402.04      313.17      5.00 o 
  -4  -2   1      108.53      112.86      3.24 o 
  -3  -2   1      727.42      803.17      9.46 o 
  -2  -2   1        1.53       10.73      1.28 o 
  -1  -2   1      126.80      174.43      5.17 o 
   0  -2   1       70.02       70.00      1.59 o 
   1  -2   1     1860.11     1601.99     30.46 o 
   2  -2   1     1219.44     1296.59     21.74 o 
   3  -2   1      987.87     1172.84     19.76 o 
   4  -2   1     7944.17     8027.99    208.59 o 
   5  -2   1     5763.58     6178.33    150.13 o 
   6  -2   1     1227.74     1289.25     42.12 o 
   7  -2   1    10034.91    10809.50    346.74 o 
   8  -2   1     1488.08     1527.81     38.11 o 
   9  -2   1      400.28      400.82     15.78 o 
  10  -2   1     1868.69     1939.54     54.75 o 
  11  -2   1      679.54      683.13     20.63 o 
  12  -2   1      366.19      375.85     18.95 o 
  13  -2   1      908.84      926.56     31.95 o 
  14  -2   1        9.76       11.06      5.18 o 
 -15  -1   1       13.99        2.94      6.81 o 
 -14  -1   1       14.16       13.68      4.12 o 
 -13  -1   1      358.99      397.65     16.50 o 
 -12  -1   1       59.85       63.76      5.60 o 
 -11  -1   1      259.69      275.72      9.09 o 
 -10  -1   1      185.54      220.92      7.53 o 
  -9  -1   1      106.95      126.72      6.31 o 
  -8  -1   1     3937.67     3927.83     87.21 o 
  -7  -1   1     2051.74     2074.50     38.38 o 
  -6  -1   1    15136.20    15477.39    535.94 o 
  -5  -1   1     4933.41     4933.50    101.79 o 
  -4  -1   1      678.82      723.67      9.78 o 
  -3  -1   1     2208.80     2235.98     33.38 o 
  -2  -1   1     2549.70     2161.83     28.14 o 
   1  -1   1      195.45      197.76      2.75 o 
   2  -1   1     3964.08     4020.71     74.47 o 
   3  -1   1     3302.51     3454.32     66.61 o 
   4  -1   1    13811.00    14422.28    482.65 o 
   5  -1   1     2086.80     2249.93     54.50 o 
   6  -1   1    16452.84    17779.63    679.85 o 
   7  -1   1     1853.00     1769.77     41.04 o 
   8  -1   1      744.97      795.51     19.64 o 
   9  -1   1     1183.38     1264.86     29.18 o 
  10  -1   1     2196.34     2197.97    112.59 o 
  11  -1   1      810.83      809.07     22.65 o 
  12  -1   1      657.65      693.46     64.89 o 
  13  -1   1      978.33      973.63     34.95 o 
  14  -1   1      445.65      433.47     26.96 o 
 -15   0   1      978.33     1041.17     47.95 o 
 -14   0   1      188.58      177.94     11.16 o 
 -13   0   1      402.63      434.12     21.10 o 
 -12   0   1      458.99      469.53     16.50 o 
 -11   0   1      139.90      152.54      7.23 o 
 -10   0   1        6.09        9.71      3.81 o 
  -9   0   1      694.64      718.23     15.67 o 
  -8   0   1      183.40      173.16      6.77 o 
  -7   0   1      585.76      481.16      9.45 o 
  -6   0   1      707.27      693.87     14.28 o 
  -5   0   1     2450.80     2642.90     57.75 o 
  -4   0   1      579.98      557.28     17.21 o 
  -3   0   1      554.67      566.59      7.70 o 
  -2   0   1      311.12      261.56      2.76 o 
   2   0   1    15288.19    14672.77    459.65 o 
   3   0   1    98012.48    88854.67   7243.89 o 
   4   0   1     7545.90     8010.46    211.56 o 
   5   0   1     6541.28     6639.29    164.15 o 
   6   0   1      692.71      639.43     12.42 o 
   7   0   1       47.00       62.65      5.89 o 
   8   0   1     2371.33     2403.24     52.96 o 
   9   0   1     1452.91     1404.51     30.03 o 
  10   0   1       14.74       13.78      4.46 o 
  11   0   1        7.88       12.41      3.75 o 
  12   0   1       16.92       12.05      5.93 o 
  13   0   1        0.90        6.53      4.15 o 
  14   0   1      206.60      220.59     14.28 o 
  15   0   1      359.52      349.46     17.97 o 
 -14   1   1       62.77       55.42      7.43 o 
 -13   1   1     1263.51     1305.13     54.70 o 
 -12   1   1       18.43       23.85      4.57 o 
 -11   1   1      743.14      793.82     32.45 o 
 -10   1   1      153.85      150.20      7.11 o 
  -9   1   1      235.39      226.04      8.73 o 
  -8   1   1     1545.84     1589.78     38.09 o 
  -7   1   1     6540.03     6759.15    177.49 o 
  -6   1   1       32.60       27.35      2.33 o 
  -5   1   1     2625.07     2592.90     58.69 o 
  -4   1   1     7834.93     8107.02    256.63 o 
  -3   1   1     1852.27     1978.63     54.22 o 
  -2   1   1     2678.71     2445.28     76.38 o 
   2   1   1      134.09      153.31      2.18 o 
   3   1   1     3095.05     3223.38     53.62 o 
   4   1   1    14017.40    13980.18    445.36 o 
   5   1   1    30182.02    29179.49   1351.86 o 
   6   1   1        2.62       20.20      9.05 o 
   7   1   1     9713.05    10017.12    303.55 o 
   8   1   1     4769.65     4816.95    116.24 o 
   9   1   1       29.07       59.50      7.84 o 
  10   1   1        7.37        6.30      3.38 o 
  11   1   1      411.09      408.59     13.87 o 
  12   1   1      133.49      149.64     13.34 o 
  13   1   1      628.89      661.02     20.56 o 
  14   1   1       18.52       15.54      4.92 o 
  15   1   1       42.67       35.43      7.68 o 
 -14   2   1        6.75       14.49      7.43 o 
 -13   2   1      120.21      135.72     11.33 o 
 -12   2   1      125.48      131.68      8.88 o 
 -11   2   1      152.39      161.46     12.66 o 
 -10   2   1      443.50      442.56     13.42 o 
  -9   2   1     3725.68     3728.77    103.28 o 
  -8   2   1       13.14       26.24      3.75 o 
  -7   2   1     1652.61     1704.98     38.78 o 
  -6   2   1      344.71      323.66      8.03 o 
  -5   2   1     9199.80     9478.55    269.71 o 
  -4   2   1     1157.22     1104.18     35.05 o 
  -3   2   1     2308.39     2463.79     61.60 o 
  -2   2   1     2074.92     2104.42     45.23 o 
  -1   2   1      257.70      301.48      3.19 o 
   0   2   1     5647.06     4902.77    230.41 o 
   2   2   1     2110.88     2126.13     46.13 o 
   3   2   1    26113.78    24281.52    980.46 o 
   4   2   1    20453.48    19083.05    697.19 o 
   5   2   1      566.49      557.96     11.78 o 
   6   2   1       49.98       25.65      3.42 o 
   7   2   1      561.73      475.93      8.64 o 
   8   2   1     4027.11     4044.02     93.13 o 
   9   2   1     1639.05     1603.43     33.24 o 
  10   2   1       37.43       52.61      4.35 o 
  11   2   1     1408.56     1437.46     32.55 o 
  12   2   1     1072.93     1144.39     29.94 o 
  13   2   1      255.46      284.26     15.94 o 
  14   2   1      367.32      363.74     13.86 o 
  15   2   1      133.27      151.19      9.60 o 
 -13   3   1      191.42      179.51     15.59 o 
 -12   3   1       14.90       25.68      5.69 o 
 -11   3   1      186.53      210.54     12.10 o 
 -10   3   1       26.58       31.97      7.04 o 
  -9   3   1      893.54      895.50     21.65 o 
  -8   3   1      776.98      846.84     21.38 o 
  -7   3   1     2633.62     2783.26     59.56 o 
  -6   3   1     2728.11     2775.60     65.86 o 
  -5   3   1     3234.01     3229.08     71.29 o 
  -4   3   1      583.27      762.08     21.02 o 
  -3   3   1     4020.09     3888.01     78.35 o 
  -2   3   1     2740.04     2951.07     62.09 o 
  -1   3   1     1287.46     1164.41     21.13 o 
   0   3   1    35684.90    29597.69   1322.95 o 
   1   3   1     2441.60     2466.75     34.22 o 
   2   3   1     8762.41     8675.87    206.53 o 
   3   3   1       58.35       57.15      2.81 o 
   4   3   1     2661.45     2723.33     47.16 o 
   5   3   1    13873.66    13758.45    435.52 o 
   6   3   1     5492.96     5510.90    121.12 o 
   7   3   1       78.15       67.42      2.55 o 
   8   3   1      851.67      784.72     14.59 o 
   9   3   1     1317.69     1242.07     26.03 o 
  10   3   1      470.79      477.06     12.66 o 
  11   3   1      502.32      536.68     16.29 o 
  12   3   1      502.07      510.31     17.44 o 
  13   3   1      282.98      282.84     14.04 o 
  14   3   1      228.98      228.77     11.88 o 
  15   3   1       45.26       20.93      7.25 o 
  16   3   1      185.28      177.43      9.63 o 
 -13   4   1       65.20       81.51      9.63 o 
 -12   4   1      897.36      976.58     32.65 o 
 -11   4   1      122.79      130.84      9.00 o 
 -10   4   1       42.04       48.01      6.48 o 
  -9   4   1      400.18      396.08     12.82 o 
  -8   4   1       45.60       38.95      4.92 o 
  -7   4   1     3683.76     3712.93     90.55 o 
  -6   4   1     2403.97     2330.86     47.90 o 
  -5   4   1     3526.13     3756.87     92.82 o 
  -4   4   1    12475.62    13222.08    439.31 o 
  -3   4   1     2204.78     2234.36     49.20 o 
  -2   4   1     3109.08     3335.53     66.12 o 
  -1   4   1     2329.20     2149.91     40.80 o 
   0   4   1      110.26      116.95      2.28 o 
   1   4   1    25472.07    23424.50    938.63 o 
   2   4   1     7362.05     7764.84    179.73 o 
   3   4   1        0.49        3.88      0.45 o 
   4   4   1      258.50      245.37      3.21 o 
   5   4   1     1071.28      999.45     19.91 o 
   6   4   1     8877.16     9036.96    238.06 o 
   7   4   1       65.87       51.68      1.96 o 
   8   4   1     9283.37     9405.58    272.87 o 
   9   4   1      605.19      575.75     12.31 o 
  10   4   1     2830.93     2931.61     71.37 o 
  11   4   1       18.49       21.64      2.86 o 
  12   4   1      166.63      182.00      6.95 o 
  13   4   1      416.90      442.78     14.45 o 
  14   4   1      118.17      103.48      6.23 o 
  15   4   1      140.00      152.92      8.55 o 
  16   4   1        9.11        5.80      3.92 o 
 -12   5   1       43.86       41.58      9.30 o 
 -11   5   1       46.18       43.33      6.97 o 
 -10   5   1      805.97      855.46     34.96 o 
  -9   5   1        1.15       12.27      6.98 o 
  -8   5   1       94.76      109.44      6.84 o 
  -7   5   1       64.98       66.08      6.01 o 
  -6   5   1     1263.56     1351.15     37.27 o 
  -5   5   1     3009.50     2959.32     70.26 o 
  -4   5   1     7704.10     7870.50    220.16 o 
  -3   5   1     2239.06     2369.03     45.87 o 
  -2   5   1    18130.52    17968.57    669.43 o 
  -1   5   1     4066.91     3963.53    119.47 o 
   0   5   1       61.17       59.89      4.11 o 
   1   5   1     3174.73     3110.78     53.37 o 
   2   5   1      775.23      640.97      9.89 o 
   3   5   1       10.64       14.72      4.83 o 
   4   5   1       23.90       34.45      2.84 o 
   5   5   1       74.62       94.93      4.52 o 
   6   5   1      969.28     1013.46     13.05 o 
   7   5   1       17.18        7.11      0.93 o 
   8   5   1     1408.86     1318.01     20.31 o 
   9   5   1      186.70      219.53      6.98 o 
  10   5   1     3836.06     3843.40     86.02 o 
  11   5   1     1166.52     1230.74     32.63 o 
  12   5   1      352.49      359.60      9.50 o 
  13   5   1      922.24      938.02     25.45 o 
  14   5   1      558.39      556.34     15.33 o 
  15   5   1      157.06      165.81     11.41 o 
  16   5   1      504.99      537.37     16.78 o 
 -12   6   1       24.52       19.52      7.17 o 
 -11   6   1      142.33      141.45     13.65 o 
 -10   6   1     1613.86     1668.00     50.61 o 
  -9   6   1      154.18      192.75     11.95 o 
  -8   6   1        1.03       12.01      9.10 o 
  -7   6   1      761.76      824.98     40.77 o 
  -6   6   1      776.86      814.04     30.30 o 
  -5   6   1      475.76      487.80     11.78 o 
  -4   6   1       31.87       40.61      3.36 o 
  -3   6   1      903.25      867.14     22.33 o 
  -2   6   1     2962.46     2738.78     58.91 o 
  -1   6   1        9.33       12.84      1.63 o 
   0   6   1     3176.33     2724.51     57.86 o 
   1   6   1    11971.79    11856.52    357.66 o 
   2   6   1     4640.54     4536.05     88.97 o 
   3   6   1      130.84      132.36      2.26 o 
   4   6   1     2627.60     2639.12     54.63 o 
   5   6   1     2151.00     2233.03     74.36 o 
   6   6   1      438.41      363.28     19.62 o 
   7   6   1      831.37      756.77     22.91 o 
   8   6   1       11.06       30.60      1.81 o 
   9   6   1     4031.11     4102.29     87.03 o 
  10   6   1      287.03      311.41      6.51 o 
  11   6   1       56.57       52.31      2.61 o 
  12   6   1       20.04       29.24      3.08 o 
  13   6   1     1620.97     1616.48     39.56 o 
  14   6   1       36.05       38.83      4.23 o 
  15   6   1      527.15      514.67     13.92 o 
  16   6   1       15.85       20.49      5.83 o 
 -11   7   1      223.98      223.86     14.90 o 
 -10   7   1     1705.10     1774.92     70.58 o 
  -9   7   1      636.87      685.17     23.81 o 
  -8   7   1      226.47      232.43     11.42 o 
  -7   7   1       38.07       43.39      6.11 o 
  -6   7   1     1340.58     1361.54     65.50 o 
  -5   7   1      162.86      169.15      8.44 o 
  -4   7   1     6489.82     6652.72    191.79 o 
  -3   7   1     2062.64     2001.27     43.05 o 
  -2   7   1      329.06      298.91      8.40 o 
  -1   7   1     5645.04     5625.64    131.36 o 
   0   7   1     3802.71     3697.89     72.56 o 
   1   7   1      146.54      132.39      3.41 o 
   2   7   1       14.79       27.78      1.67 o 
   3   7   1     4401.81     4286.44     96.98 o 
   4   7   1        9.95       15.48      1.42 o 
   5   7   1      426.49      400.16     12.84 o 
   6   7   1      268.12      262.85     14.93 o 
   7   7   1        2.78       18.66     10.24 o 
   8   7   1       79.05       54.50      5.26 o 
   9   7   1     3009.47     2865.41     50.44 o 
  10   7   1        4.99        5.04      1.93 o 
  11   7   1     2075.66     2176.55     59.80 o 
  12   7   1      201.92      214.61      9.60 o 
  13   7   1      135.64      137.16      5.04 o 
  14   7   1       99.71       98.46      4.13 o 
  15   7   1      198.13      187.15      8.52 o 
  16   7   1       94.82       87.70      9.36 o 
 -10   8   1       43.91       29.89      6.70 o 
  -9   8   1      729.92      762.44     34.02 o 
  -8   8   1      673.09      720.75     27.60 o 
  -7   8   1      572.35      602.30     22.14 o 
  -6   8   1       18.81       18.21      5.52 o 
  -5   8   1      126.59      130.52      7.10 o 
  -4   8   1     1688.89     1614.80     68.63 o 
  -3   8   1     1711.86     1764.50     43.83 o 
  -2   8   1     2668.78     2596.46     56.47 o 
  -1   8   1    13279.47    13726.15    472.03 o 
   0   8   1      439.79      490.18      8.90 o 
   1   8   1      734.99      627.17     10.80 o 
   2   8   1       14.91       16.17      2.34 o 
   3   8   1       66.60       73.09      3.28 o 
   4   8   1       16.61       24.35      1.40 o 
   5   8   1      128.21      155.61      9.95 o 
   6   8   1      923.17      891.45     26.16 o 
   7   8   1     1235.85     1311.52     39.24 o 
   8   8   1        7.72        8.77      3.48 o 
   9   8   1      772.69      769.01     47.77 o 
  10   8   1      105.65      120.81      8.50 o 
  11   8   1     2051.60     1990.03     32.37 o 
  12   8   1       23.77       22.90      2.05 o 
  13   8   1      973.58      955.49     23.64 o 
  14   8   1      525.31      509.63     12.60 o 
  15   8   1      333.04      323.64     26.02 o 
  16   8   1      144.02      160.19     17.81 o 
  -9   9   1     1574.46     1561.90    115.87 o 
  -8   9   1      312.78      334.91     26.59 o 
  -7   9   1        4.01        6.90      3.84 o 
  -6   9   1      178.27      191.25     10.58 o 
  -5   9   1       21.38       23.89      4.57 o 
  -4   9   1      352.59      331.43     17.00 o 
  -3   9   1       19.96       25.76      4.09 o 
  -2   9   1        2.70        6.13      2.45 o 
  -1   9   1     2094.46     2151.53     46.26 o 
   0   9   1      939.51      983.63     18.66 o 
   1   9   1    10431.41    10519.90    324.91 o 
   2   9   1     2202.47     2078.65     45.76 o 
   3   9   1     2787.65     2665.32     85.41 o 
   4   9   1     2115.06     2032.81     56.47 o 
   5   9   1      632.57      633.99     11.90 o 
   6   9   1       20.28       30.01      4.51 o 
   7   9   1     1450.45     1392.81     39.57 o 
   8   9   1      212.25      208.66     15.50 o 
   9   9   1     5288.46     5401.22    297.14 o 
  10   9   1      235.92      212.51     20.47 o 
  11   9   1       36.52       38.84      7.88 o 
  12   9   1       19.58       20.70      5.71 o 
  13   9   1      315.63      280.59     10.60 o 
  14   9   1      358.31      365.49     20.99 o 
  15   9   1       61.94       65.82     12.01 o 
  16   9   1      181.77      157.50     15.33 o 
  -8  10   1      788.29      788.99     76.20 o 
  -7  10   1      333.60      336.03     30.00 o 
  -6  10   1      185.60      248.32     68.99 o 
  -5  10   1       36.29       42.69      5.15 o 
  -4  10   1        2.39        9.67      3.98 o 
  -3  10   1     1865.57     2122.23    151.20 o 
  -2  10   1        9.47       15.97      3.56 o 
  -1  10   1      553.05      541.24     13.38 o 
   0  10   1     1057.66     1037.54     22.90 o 
   1  10   1     1197.43     1212.21     22.12 o 
   2  10   1      783.91      797.17     15.80 o 
   3  10   1       70.38       60.28      2.80 o 
   4  10   1     1291.68     1230.19     53.23 o 
   5  10   1        0.67        3.63      0.74 o 
   6  10   1      926.72      903.78     31.13 o 
   7  10   1      520.32      511.79     18.18 o 
   8  10   1       44.04       52.22      6.35 o 
   9  10   1     4188.42     4147.15    158.68 o 
  10  10   1     2131.45     2082.83    106.49 o 
  11  10   1      530.58      515.34     47.91 o 
  12  10   1     1127.92     1105.99     47.43 o 
  13  10   1       38.50       29.52      7.23 o 
  14  10   1      870.83      872.95     38.30 o 
  15  10   1       13.16       26.37      9.77 o 
  16  10   1       19.56        8.32      8.35 o 
  -7  11   1     1080.47     1061.22     57.90 o 
  -6  11   1      599.53      666.88     76.49 o 
  -5  11   1       67.82       62.48      9.03 o 
  -4  11   1        3.42        2.73      3.12 o 
  -3  11   1       68.52       87.33     14.83 o 
  -2  11   1       58.53       67.59      5.31 o 
  -1  11   1      640.89      686.14     16.16 o 
   0  11   1     1962.28     1982.56     41.84 o 
   1  11   1      199.18      222.95      7.75 o 
   2  11   1     1218.69     1242.17     31.68 o 
   3  11   1      665.41      695.04     26.64 o 
   4  11   1     1563.15     1515.63     80.52 o 
   5  11   1       96.35      108.71      4.94 o 
   6  11   1      281.11      303.58     17.91 o 
   7  11   1     1493.76     1496.16     48.48 o 
   8  11   1      101.90      113.14      8.86 o 
   9  11   1       86.18       97.40      8.94 o 
  10  11   1        0.06        7.02      4.61 o 
  11  11   1       26.68       24.34      6.33 o 
  12  11   1     1269.42     1195.43     59.85 o 
  13  11   1       63.89       64.52      9.54 o 
  14  11   1     1374.81     1351.57     85.73 o 
  15  11   1      282.80      286.31     20.09 o 
  16  11   1      603.89      553.48     31.15 o 
  -6  12   1      316.12      335.37     25.45 o 
  -5  12   1       69.83       48.15     19.15 o 
  -4  12   1      534.58      540.74     25.09 o 
  -3  12   1      634.32      620.36     25.11 o 
  -2  12   1      326.55      577.31     94.21 o 
  -1  12   1        0.46        1.13      4.01 o 
   0  12   1      137.25      143.03      6.27 o 
   1  12   1     1875.34     1895.86     42.82 o 
   2  12   1     2077.56     2197.22     71.25 o 
   3  12   1     1518.77     1475.92     53.89 o 
   4  12   1       90.89       80.72      2.96 o 
   5  12   1      573.64      600.45     26.56 o 
   6  12   1     3878.80     3772.81    167.83 o 
   7  12   1       40.70       39.36      6.19 o 
   8  12   1        7.91       11.47      4.90 o 
   9  12   1      613.60      615.45     29.00 o 
  10  12   1      837.17      874.82     45.07 o 
  11  12   1       35.77       34.52      8.51 o 
  12  12   1       63.64       62.68      9.24 o 
  13  12   1      593.28      589.18     37.11 o 
  14  12   1       46.29       60.06     10.45 o 
  15  12   1      334.66      312.36     21.70 o 
  -5  13   1       77.31      155.43     41.21 o 
  -4  13   1       30.10       18.33      5.71 o 
  -3  13   1        0.57        5.10      3.98 o 
  -2  13   1      726.45      761.57     21.06 o 
  -1  13   1      572.75      619.28     18.74 o 
   0  13   1     1276.86     1378.48     32.54 o 
   1  13   1      159.47      158.10     12.02 o 
   2  13   1      116.36      129.61      6.11 o 
   3  13   1        4.64        2.89      2.02 o 
   4  13   1      175.43      196.99     13.87 o 
   5  13   1      588.02      589.04     18.80 o 
   6  13   1      324.12      336.84     10.56 o 
   7  13   1      101.12      105.88     11.97 o 
   8  13   1      707.21      693.86     31.86 o 
   9  13   1       37.69       50.51      9.53 o 
  10  13   1      225.21      223.91     18.62 o 
  11  13   1       39.52       49.75      8.64 o 
  12  13   1      291.16      321.97     24.49 o 
  13  13   1      900.17      890.98     74.50 o 
  14  13   1      141.30      132.23     17.74 o 
  15  13   1      348.86      332.53     28.43 o 
  -4  14   1        4.56       -2.04      3.53 o 
  -3  14   1        1.16       -4.18      4.18 o 
  -2  14   1       53.23       72.10      8.05 o 
  -1  14   1      121.11      170.33     46.51 o 
   0  14   1     1055.53     1210.09     65.19 o 
   1  14   1      266.98      297.42     10.14 o 
   2  14   1     1187.64     1278.63     37.27 o 
   3  14   1      991.08     1073.59     46.30 o 
   4  14   1      576.07      585.37     38.13 o 
   5  14   1      276.21      292.17     17.46 o 
   6  14   1       13.96       13.87      2.42 o 
   7  14   1       69.00       78.76     13.36 o 
   8  14   1       75.26       74.09     18.77 o 
   9  14   1      122.31      114.64     11.24 o 
  10  14   1       18.54       33.27      7.83 o 
  11  14   1        2.64        1.31      4.90 o 
  12  14   1       80.23       90.93     12.35 o 
  13  14   1       39.17       45.48     10.25 o 
  14  14   1      824.27      888.35     69.24 o 
  -2  15   1       11.92        8.33      4.46 o 
  -1  15   1        2.11        2.52      4.02 o 
   0  15   1        0.32        1.87      3.09 o 
   1  15   1       18.08       14.96      4.73 o 
   2  15   1      660.29      704.72     24.88 o 
   3  15   1     1032.53     1053.67     57.25 o 
   4  15   1      231.30      227.94     12.75 o 
   5  15   1     1286.67     1412.70     82.12 o 
   6  15   1       69.67       89.44     11.46 o 
   7  15   1     2498.63     3016.35    173.17 o 
   8  15   1       82.34       88.32     11.76 o 
   9  15   1      115.15      147.14     20.76 o 
  10  15   1       21.64       28.86      8.34 o 
  11  15   1      707.49      769.44     82.74 o 
  12  15   1       37.12       42.83      9.94 o 
  13  15   1      196.38      198.63     18.59 o 
   0  16   1       68.59       67.20      6.32 o 
   1  16   1      151.71      167.77      9.30 o 
   2  16   1       34.37       29.39      5.01 o 
   3  16   1      106.03      112.74     10.79 o 
   4  16   1       36.84       54.95      3.74 o 
   5  16   1      178.06      198.59     15.64 o 
   6  16   1       25.38       35.73     10.81 o 
   7  16   1      616.16      697.88     41.80 o 
   8  16   1      292.71      318.90     37.39 o 
   9  16   1      155.95      139.05     20.76 o 
  10  16   1      139.06      132.04     15.18 o 
  11  16   1      234.53      261.61     21.00 o 
  12  16   1       12.18        5.22      7.03 o 
   3  17   1     1639.00     1642.57     66.90 o 
   4  17   1       43.07       47.36      9.29 o 
   5  17   1      327.45      354.13     42.94 o 
   6  17   1      238.61      265.37     33.84 o 
   7  17   1       20.67       20.76     21.33 o 
   8  17   1       25.28       15.14      7.92 o 
   9  17   1       74.20       85.44     13.14 o 
 -10 -16   2       63.95       92.76     15.07 o 
  -9 -16   2      412.44      407.47     39.81 o 
  -8 -16   2      746.71      950.00    102.65 o 
  -7 -16   2        0.47        2.64      6.63 o 
  -6 -16   2        0.17       -1.69      7.11 o 
  -5 -16   2      301.66      358.08     33.84 o 
  -4 -16   2      138.83      177.28     29.00 o 
  -3 -16   2      184.43      165.31      7.33 o 
  -2 -16   2      880.93      877.92     24.20 o 
 -11 -15   2       36.25       46.01     10.76 o 
 -10 -15   2        5.45        1.71      8.25 o 
  -9 -15   2      555.71      631.99     86.44 o 
  -8 -15   2      737.53      977.87    102.36 o 
  -7 -15   2       88.37       97.20     16.92 o 
  -6 -15   2      644.35      766.70     88.29 o 
  -5 -15   2       71.36       52.98      8.36 o 
  -4 -15   2      451.16      466.15     25.37 o 
  -3 -15   2      376.82      384.16     15.80 o 
  -2 -15   2      959.81     1033.23     27.05 o 
  -1 -15   2      969.49      991.01     27.26 o 
   0 -15   2      471.20      519.66     17.71 o 
   1 -15   2       11.80        7.96      4.64 o 
 -13 -14   2      125.52      115.16     23.79 o 
 -12 -14   2        3.14        9.17      6.83 o 
 -11 -14   2      538.97      578.65     45.35 o 
 -10 -14   2      729.43      778.76     38.39 o 
  -9 -14   2       62.86       79.69     11.06 o 
  -8 -14   2      106.22      153.55     20.19 o 
  -7 -14   2      117.54      137.54     17.63 o 
  -6 -14   2      411.84      392.21     30.74 o 
  -5 -14   2      312.39      326.39     20.52 o 
  -4 -14   2        9.61        9.21      3.05 o 
  -3 -14   2        6.39       11.89      3.14 o 
  -2 -14   2       33.22       27.59      4.47 o 
  -1 -14   2      526.04      568.37     20.11 o 
   0 -14   2      538.22      575.79     24.17 o 
   1 -14   2       38.86       40.38      6.75 o 
   2 -14   2     1073.54     1114.22     39.03 o 
   3 -14   2       85.65       95.15      9.68 o 
 -14 -13   2       32.25       39.45     11.96 o 
 -13 -13   2      118.76      127.66     14.07 o 
 -12 -13   2        1.45        0.02      4.49 o 
 -11 -13   2      375.87      371.07     32.13 o 
 -10 -13   2      627.50      642.27     55.31 o 
  -9 -13   2        5.72       11.07     10.25 o 
  -8 -13   2     1202.01     1387.61     73.36 o 
  -7 -13   2       59.78       84.68     13.22 o 
  -6 -13   2      119.68      165.01      8.26 o 
  -5 -13   2      131.85      118.75      7.31 o 
  -4 -13   2       37.87       45.50      5.62 o 
  -3 -13   2      210.74      241.86      7.73 o 
  -2 -13   2       72.45       73.23      4.81 o 
  -1 -13   2      196.06      232.60     10.19 o 
   0 -13   2      659.52      703.88     21.31 o 
   1 -13   2      122.57      114.18      7.42 o 
   2 -13   2      219.82      256.08     14.83 o 
   3 -13   2      226.15      229.37     13.18 o 
   4 -13   2      299.58      293.83     15.37 o 
 -14 -12   2       65.36       58.56     10.15 o 
 -13 -12   2      267.33      297.29     19.90 o 
 -12 -12   2      955.89      938.24     39.41 o 
 -11 -12   2        7.61        9.65      7.01 o 
 -10 -12   2      134.73      136.81     12.54 o 
  -9 -12   2      161.53      189.92     19.76 o 
  -8 -12   2      987.15      942.23     66.68 o 
  -7 -12   2      185.83      218.80     25.88 o 
  -6 -12   2      694.45      687.08     33.00 o 
  -5 -12   2       78.06      101.61      5.17 o 
  -4 -12   2       25.83       34.43      2.76 o 
  -3 -12   2      350.87      398.73     16.58 o 
  -2 -12   2        2.41        6.37      2.59 o 
  -1 -12   2       51.93       50.82      4.36 o 
   0 -12   2     1470.26     1557.58     37.80 o 
   1 -12   2      900.79      944.09     28.55 o 
   2 -12   2      166.23      168.84      9.52 o 
   3 -12   2      593.81      609.51     25.11 o 
   4 -12   2       50.77       63.13      6.96 o 
   5 -12   2       57.65       44.37     11.00 o 
   6 -12   2       33.54       26.36      7.66 o 
 -15 -11   2      753.20      715.00     41.64 o 
 -14 -11   2        9.94       11.84      6.42 o 
 -13 -11   2      154.59      151.77     13.56 o 
 -12 -11   2      533.89      579.87     32.27 o 
 -11 -11   2      580.99      580.24     29.43 o 
 -10 -11   2     2671.41     2716.84    107.38 o 
  -9 -11   2     1776.76     1818.85     78.34 o 
  -8 -11   2      129.23      134.39     10.20 o 
  -7 -11   2      911.03      963.57     43.65 o 
  -6 -11   2      292.91      288.91      9.38 o 
  -5 -11   2        1.53        5.60      1.15 o 
  -4 -11   2      170.98      191.60      6.07 o 
  -3 -11   2      449.48      487.32     16.54 o 
  -2 -11   2        3.79        7.09      2.18 o 
  -1 -11   2      516.19      531.95     13.72 o 
   0 -11   2       31.34       35.13      4.98 o 
   1 -11   2      536.89      561.30     16.44 o 
   2 -11   2      798.40      819.14     27.37 o 
   3 -11   2     2131.86     2181.67     77.36 o 
   4 -11   2        9.57       15.01      5.40 o 
   5 -11   2     1841.93     1862.34     80.60 o 
   6 -11   2      353.26      327.50     34.93 o 
   7 -11   2        2.17       -5.94      5.94 o 
 -15 -10   2      519.70      511.04     26.71 o 
 -14 -10   2       68.66       72.13      9.94 o 
 -13 -10   2      125.80      134.20     11.95 o 
 -12 -10   2       15.95       28.70      7.54 o 
 -11 -10   2       35.13       46.23      7.29 o 
 -10 -10   2      608.88      638.51     30.47 o 
  -9 -10   2     1691.78     1769.49     57.77 o 
  -8 -10   2      572.88      582.45     22.34 o 
  -7 -10   2     6453.93     6363.45    249.10 o 
  -6 -10   2       33.37       33.49      2.07 o 
  -5 -10   2     5600.86     5609.46    133.04 o 
  -4 -10   2      139.35      115.47      5.99 o 
  -3 -10   2      393.36      410.58      8.17 o 
  -2 -10   2      997.41     1108.13     22.57 o 
  -1 -10   2     1923.81     2005.14     40.55 o 
   0 -10   2      152.71      146.66      6.04 o 
   1 -10   2       93.69      105.16      6.23 o 
   2 -10   2       89.17      129.37     20.23 o 
   3 -10   2        1.78        4.84      3.53 o 
   4 -10   2      291.99      305.71     11.93 o 
   5 -10   2      742.24      750.78     35.67 o 
   6 -10   2      109.28       98.19      8.25 o 
   7 -10   2     1316.73     1335.75     58.99 o 
   8 -10   2      569.79      584.14     44.75 o 
 -16  -9   2       14.19       19.62     16.49 o 
 -15  -9   2      108.38      109.01     16.78 o 
 -14  -9   2        7.41        8.24      5.83 o 
 -13  -9   2        5.87        5.11      4.70 o 
 -12  -9   2      405.04      402.13     28.86 o 
 -11  -9   2      611.64      611.11     28.07 o 
 -10  -9   2       25.23       36.62      6.54 o 
  -9  -9   2      374.52      345.00     18.57 o 
  -8  -9   2      182.24      160.55      9.55 o 
  -7  -9   2      216.02      231.33     11.13 o 
  -6  -9   2      134.69      104.90      2.84 o 
  -5  -9   2     7994.87     8170.04    214.57 o 
  -4  -9   2      397.32      395.00      7.06 o 
  -3  -9   2     2353.16     2388.30     43.64 o 
  -2  -9   2     2795.60     2920.56     61.03 o 
  -1  -9   2       76.52       94.56      4.99 o 
   0  -9   2      122.37      122.42      5.15 o 
   1  -9   2     2087.79     2275.49     53.32 o 
   2  -9   2      347.77      386.70     14.69 o 
   3  -9   2       88.48       99.76      7.51 o 
   4  -9   2      555.54      594.51     19.88 o 
   5  -9   2       92.50       88.39      9.28 o 
   6  -9   2       90.58      118.04      8.40 o 
   7  -9   2     1191.43     1176.89     44.24 o 
   8  -9   2      242.72      243.39     28.75 o 
   9  -9   2        4.91        1.13      5.02 o 
 -16  -8   2       72.74       63.04      9.80 o 
 -15  -8   2      519.11      527.51     25.70 o 
 -14  -8   2      190.18      220.33     17.40 o 
 -13  -8   2       10.79       11.39      1.41 o 
 -12  -8   2      186.49      196.70      4.41 o 
 -11  -8   2      990.10      948.77     14.16 o 
 -10  -8   2       53.59       46.01      6.19 o 
  -9  -8   2     4078.74     4173.25    164.12 o 
  -8  -8   2      728.19      769.90     23.31 o 
  -7  -8   2     1856.66     1867.62     53.08 o 
  -6  -8   2     1574.26     1447.53     39.74 o 
  -5  -8   2       13.55       48.54      4.45 o 
  -4  -8   2      164.97      185.10     10.01 o 
  -3  -8   2      431.89      398.48      7.33 o 
  -2  -8   2     2921.58     2907.61     55.22 o 
  -1  -8   2      559.22      557.10     11.94 o 
   0  -8   2      810.70      874.93     17.26 o 
   1  -8   2        0.96        7.46      3.04 o 
   2  -8   2     1602.78     1652.93     46.66 o 
   3  -8   2      143.52      145.44      8.61 o 
   4  -8   2       45.73       52.53      4.82 o 
   5  -8   2     1475.17     1524.04     80.21 o 
   6  -8   2     1519.94     1573.95     60.02 o 
   7  -8   2      213.31      194.49     11.08 o 
   8  -8   2      379.40      398.10     27.21 o 
   9  -8   2       33.28       34.50      7.89 o 
  10  -8   2        4.23       13.70     10.00 o 
 -16  -7   2      222.41      225.98     16.64 o 
 -15  -7   2      535.20      501.25     14.00 o 
 -14  -7   2      138.19      130.84      5.05 o 
 -13  -7   2       73.28       64.80      3.00 o 
 -12  -7   2       68.52       65.96      3.04 o 
 -11  -7   2       49.77       49.19      1.84 o 
 -10  -7   2       34.50       38.23      2.17 o 
  -9  -7   2     1545.23     1527.60     22.45 o 
  -8  -7   2      225.84      249.42      3.71 o 
  -7  -7   2     1236.49     1157.59     31.21 o 
  -6  -7   2     2707.17     2726.23     54.77 o 
  -5  -7   2     3606.10     3698.21     66.54 o 
  -4  -7   2     7724.15     7438.11    182.79 o 
  -3  -7   2     1048.55     1027.59     19.17 o 
  -2  -7   2      135.17      143.80      7.14 o 
  -1  -7   2     1029.33     1044.04     26.43 o 
   0  -7   2      157.70      133.09      3.94 o 
   1  -7   2        3.32        7.17      2.46 o 
   2  -7   2      778.71      811.79     23.65 o 
   3  -7   2      186.70      231.13      9.00 o 
   4  -7   2       34.83       27.95      6.03 o 
   5  -7   2       12.53        9.31      3.54 o 
   6  -7   2      295.14      339.27     20.75 o 
   7  -7   2       82.19       86.78      7.75 o 
   8  -7   2     2384.88     2462.44     67.73 o 
   9  -7   2      147.73      156.95     27.33 o 
  10  -7   2      229.35      238.94     15.04 o 
  11  -7   2        6.87       21.84     18.15 o 
 -16  -6   2      428.95      405.99     22.05 o 
 -15  -6   2       35.02       34.93      3.46 o 
 -14  -6   2     2365.36     2271.52     52.93 o 
 -13  -6   2       62.08       59.82      4.22 o 
 -12  -6   2      403.56      425.99      8.69 o 
 -11  -6   2       41.71       52.39      2.43 o 
 -10  -6   2       38.93       33.90      1.77 o 
  -9  -6   2     1540.56     1605.60     27.42 o 
  -8  -6   2      113.64      100.70      2.16 o 
  -7  -6   2      941.81      911.58     11.74 o 
  -6  -6   2     1490.16     1502.86     48.49 o 
  -5  -6   2       91.85       37.48      1.95 o 
  -4  -6   2     3293.30     3103.79     52.32 o 
  -3  -6   2     2651.81     2804.20     70.59 o 
  -2  -6   2    13331.21    13469.98    437.96 o 
  -1  -6   2     1225.94     1164.58     22.70 o 
   0  -6   2      185.73      265.80      9.13 o 
   1  -6   2      577.50      580.74     14.66 o 
   2  -6   2     1524.41     1404.56     53.81 o 
   3  -6   2     1857.56     1838.64     48.00 o 
   4  -6   2     3682.48     3580.91    100.43 o 
   5  -6   2       51.77       48.90      4.61 o 
   6  -6   2     1865.47     1849.83     52.41 o 
   7  -6   2      349.73      363.57     14.61 o 
   8  -6   2      326.56      333.21     29.22 o 
   9  -6   2       89.10      101.78      8.52 o 
  10  -6   2      161.68      182.50     11.40 o 
  11  -6   2      283.96      305.35     16.07 o 
 -16  -5   2        1.24       -1.49      3.49 o 
 -15  -5   2      625.33      616.99     20.05 o 
 -14  -5   2     3837.04     3728.03     93.97 o 
 -13  -5   2      589.59      556.08     12.91 o 
 -12  -5   2     1688.98     1616.94     32.18 o 
 -11  -5   2       94.30       88.41      4.51 o 
 -10  -5   2     1111.78     1101.04     19.91 o 
  -9  -5   2       17.06       13.38      1.83 o 
  -8  -5   2      902.01      888.57     16.62 o 
  -7  -5   2      332.34      335.55      5.91 o 
  -6  -5   2     5259.69     5264.14    117.38 o 
  -5  -5   2      378.25      323.51      5.54 o 
  -4  -5   2       25.15       28.99      1.65 o 
  -3  -5   2      274.21      236.77      5.27 o 
  -2  -5   2     6915.34     6688.92    179.56 o 
  -1  -5   2      498.95      523.15     10.93 o 
   0  -5   2      792.02      690.89     24.93 o 
   1  -5   2       28.19       33.90      3.14 o 
   2  -5   2      138.31      175.90      4.43 o 
   3  -5   2       35.93       61.83      5.87 o 
   4  -5   2     4265.96     4343.86    106.79 o 
   5  -5   2       93.09      106.93      5.78 o 
   6  -5   2     3522.00     3669.71    116.03 o 
   7  -5   2     2390.48     2483.01     68.07 o 
   8  -5   2      162.21      179.18     23.45 o 
   9  -5   2     1205.44     1241.61     36.48 o 
  10  -5   2        4.36        0.48      3.93 o 
  11  -5   2        2.37        1.99      4.07 o 
  12  -5   2      114.68       96.84      9.91 o 
 -16  -4   2      898.34      896.93     31.12 o 
 -15  -4   2      104.79      134.03      7.83 o 
 -14  -4   2        0.22       21.84     12.42 o 
 -13  -4   2       27.47       30.87      3.62 o 
 -12  -4   2     1059.15     1046.92     22.80 o 
 -11  -4   2     1431.20     1417.27     31.11 o 
 -10  -4   2       64.04       62.80      3.19 o 
  -9  -4   2     1659.91     1600.69     30.78 o 
  -8  -4   2        5.66       17.09      1.67 o 
  -7  -4   2      150.64      185.83      3.37 o 
  -5  -4   2      863.94      843.53     16.33 o 
  -4  -4   2     8242.90     7914.27    187.99 o 
  -3  -4   2      812.35      655.40     11.26 o 
  -2  -4   2     5435.46     5413.14    145.25 o 
  -1  -4   2       12.77       15.63      2.21 o 
   0  -4   2       67.70       70.49      6.12 o 
   1  -4   2     2097.54     1976.38     63.89 o 
   2  -4   2        4.90        4.25      1.36 o 
   3  -4   2      142.91       98.15      3.55 o 
   4  -4   2     3761.22     4084.22     91.43 o 
   5  -4   2      183.63      229.60      7.51 o 
   6  -4   2      554.22      556.28     15.35 o 
   7  -4   2     1576.01     1684.35     40.56 o 
   8  -4   2      693.76      689.98     18.80 o 
   9  -4   2     4156.63     4173.20    113.04 o 
  10  -4   2      201.02      202.75     11.94 o 
  11  -4   2     1841.50     1965.48     80.77 o 
  12  -4   2      348.22      403.04     22.07 o 
  13  -4   2       39.55       34.79      7.60 o 
 -15  -3   2       32.79       21.54      6.83 o 
 -14  -3   2     1359.88     1380.31     57.09 o 
 -13  -3   2     1450.88     1543.66     85.16 o 
 -12  -3   2       84.52       94.04      5.91 o 
 -11  -3   2       23.48       24.50      3.43 o 
 -10  -3   2      196.11      205.45      8.86 o 
  -9  -3   2      738.43      739.93     13.50 o 
  -8  -3   2     2019.59     2043.44     38.77 o 
  -7  -3   2      113.63      134.33      3.17 o 
  -6  -3   2     1116.10     1113.55     16.40 o 
  -5  -3   2     1300.55     1227.90     16.40 o 
  -4  -3   2       95.44      127.93      1.82 o 
  -3  -3   2      560.89      550.84      5.87 o 
  -2  -3   2      108.93      102.49      1.84 o 
  -1  -3   2    15820.62    13573.77    511.79 o 
   0  -3   2     3432.81     3353.07    149.21 o 
   1  -3   2      106.48      144.74      2.83 o 
   2  -3   2       23.63       39.19      2.15 o 
   3  -3   2     4451.91     4637.68     98.25 o 
   4  -3   2     1353.78     1359.76     25.70 o 
   5  -3   2     2194.28     2295.84     44.57 o 
   6  -3   2       53.27       72.24      5.38 o 
   7  -3   2     2566.78     2745.82     61.95 o 
   8  -3   2      190.24      193.10      9.05 o 
   9  -3   2       41.72       50.48      5.81 o 
  10  -3   2      189.78      181.48     10.62 o 
  11  -3   2     2222.73     2181.87     62.34 o 
  12  -3   2     1227.30     1231.99     44.09 o 
  13  -3   2      216.39      194.68     28.07 o 
 -15  -2   2        5.13        4.75      3.86 o 
 -14  -2   2     1148.54     1212.59     50.44 o 
 -13  -2   2     1615.27     1685.63     57.13 o 
 -12  -2   2      491.34      504.54     13.45 o 
 -11  -2   2     1318.65     1344.36     31.69 o 
 -10  -2   2       14.18       18.10      2.77 o 
  -9  -2   2     1540.67     1565.18     31.17 o 
  -8  -2   2     1040.91     1096.05     21.91 o 
  -7  -2   2      529.46      478.14      8.55 o 
  -6  -2   2    10198.94    10738.85    310.05 o 
  -5  -2   2      646.71      602.03      8.96 o 
  -4  -2   2     1019.00     1027.98     13.31 o 
  -3  -2   2      397.75      312.40      3.30 o 
  -2  -2   2       73.64       52.54      1.42 o 
  -1  -2   2     7317.60     6483.57    155.75 o 
   0  -2   2       23.57       45.15      2.07 o 
   1  -2   2       30.25       29.93      2.53 o 
   2  -2   2       32.35       54.84      2.21 o 
   3  -2   2     2838.27     2915.26     52.57 o 
   4  -2   2     1537.59     1615.23     31.11 o 
   5  -2   2     7416.27     8482.18    238.47 o 
   6  -2   2        1.70       19.01      8.49 o 
   7  -2   2     5673.56     5806.25    156.49 o 
   8  -2   2        6.83       13.07      3.33 o 
   9  -2   2     3816.92     3996.34    102.29 o 
  10  -2   2     2862.80     2949.20     80.28 o 
  11  -2   2      200.06      191.71     10.45 o 
  12  -2   2      717.05      706.07     29.06 o 
  13  -2   2       23.72       21.52      6.40 o 
  14  -2   2      453.31      495.38     20.91 o 
 -15  -1   2      437.44      410.79     19.89 o 
 -14  -1   2       57.24       61.18      6.03 o 
 -13  -1   2      598.20      648.71     28.08 o 
 -12  -1   2       93.80       91.08      5.77 o 
 -11  -1   2       87.45      121.35     19.68 o 
 -10  -1   2       24.75       32.70      3.48 o 
  -9  -1   2     3960.84     3983.84     89.80 o 
  -8  -1   2      374.27      386.69      8.58 o 
  -7  -1   2     3701.02     3884.51     81.32 o 
  -6  -1   2     2249.75     2526.22     45.14 o 
  -5  -1   2     1905.02     1861.18     30.25 o 
  -4  -1   2        2.03        2.75      1.48 o 
  -3  -1   2    32326.74    27750.21   1206.90 o 
  -2  -1   2     4401.09     4534.79     80.45 o 
  -1  -1   2     8800.45     7925.76    266.44 o 
   0  -1   2    12077.65    10509.34    273.59 o 
   1  -1   2       13.14       18.60      1.05 o 
   2  -1   2     4520.67     4697.76    102.60 o 
   3  -1   2     2212.93     2263.17     40.47 o 
   4  -1   2     3664.77     3904.96     90.50 o 
   5  -1   2      625.43      564.09     11.56 o 
   6  -1   2      388.28      444.72     10.03 o 
   7  -1   2     6299.24     6779.15    181.55 o 
   8  -1   2      824.42      842.05     32.63 o 
   9  -1   2     4940.88     5194.11    137.85 o 
  10  -1   2      723.57      774.68     24.10 o 
  11  -1   2     1388.76     1393.71     37.25 o 
  12  -1   2     5694.43     5824.47    186.53 o 
  13  -1   2      347.01      329.66     15.09 o 
  14  -1   2       91.41       67.03      8.82 o 
 -15   0   2      349.02      395.66     16.52 o 
 -14   0   2       32.69       23.18      4.91 o 
 -13   0   2     2940.82     3040.13     80.21 o 
 -12   0   2     1713.90     1734.55     44.05 o 
 -11   0   2      822.12      843.02     21.37 o 
 -10   0   2      214.61      204.64     11.44 o 
  -9   0   2      130.58      126.55      5.90 o 
  -8   0   2      329.84      359.62      9.32 o 
  -7   0   2      422.39      406.45     10.67 o 
  -6   0   2       90.52      109.86      3.39 o 
  -5   0   2     1910.87     2056.07     32.97 o 
  -4   0   2      527.78      594.37      8.45 o 
  -3   0   2     5935.98     6073.02    129.80 o 
  -2   0   2      898.98     1013.78     10.83 o 
  -1   0   2    18171.10    15556.81    610.06 o 
   1   0   2       22.72       14.52      0.94 o 
   2   0   2    56966.89    50973.82   3056.26 o 
   3   0   2     2821.79     3263.16     60.09 o 
   4   0   2    31897.22    31997.40   1567.97 o 
   5   0   2     5457.47     5815.34    138.02 o 
   6   0   2      366.50      420.62      9.01 o 
   7   0   2     6786.02     7266.46    202.84 o 
   8   0   2     1535.66     1532.65     36.57 o 
   9   0   2     1183.88     1135.98     27.40 o 
  10   0   2     2619.09     2728.06     73.63 o 
  11   0   2     1984.25     2053.30     54.46 o 
  12   0   2     1485.63     1524.50     40.48 o 
  13   0   2        5.81        3.59      4.03 o 
  14   0   2      334.98      326.48     18.35 o 
  15   0   2      131.39      152.73     13.62 o 
 -14   1   2       28.81      239.16     67.53 o 
 -13   1   2      664.81      696.85     24.31 o 
 -12   1   2      650.16      670.81     23.55 o 
 -11   1   2     1708.45     1826.70     57.09 o 
 -10   1   2     1002.20     1066.81     24.31 o 
  -9   1   2       24.02       31.62      5.98 o 
  -8   1   2     3650.08     3637.24     81.06 o 
  -7   1   2     1452.72     1569.60     36.61 o 
  -6   1   2      837.13      904.54     16.69 o 
  -5   1   2     2627.98     2762.84     50.97 o 
  -4   1   2     2595.90     2870.87     64.03 o 
  -3   1   2     1142.82     1251.85     21.71 o 
  -2   1   2       10.70       14.06      0.90 o 
  -1   1   2     3338.92     3057.46     54.05 o 
   2   1   2     3741.38     3972.13    138.90 o 
   3   1   2    25520.83    23705.04    967.99 o 
   4   1   2     8983.39     9543.41    260.01 o 
   5   1   2     7125.59     7632.47    195.74 o 
   6   1   2    10029.58    11067.01    340.63 o 
   7   1   2      857.04      847.63     15.99 o 
   8   1   2     7103.82     7320.37    199.35 o 
   9   1   2        3.46       10.48      3.49 o 
  10   1   2     1859.13     1988.67     50.78 o 
  11   1   2     2812.56     2893.83     71.84 o 
  12   1   2     2279.53     2288.76     57.51 o 
  13   1   2     1173.89     1286.61     38.28 o 
  14   1   2      342.64      330.92     14.35 o 
  15   1   2      126.75      104.53      9.99 o 
 -14   2   2       64.25       72.78     12.16 o 
 -13   2   2      635.80      658.72     26.79 o 
 -12   2   2      458.27      519.63     20.84 o 
 -11   2   2      174.05      186.83     10.53 o 
 -10   2   2       18.68       19.22      4.33 o 
  -9   2   2      955.42     1017.44     28.00 o 
  -8   2   2     3492.24     3513.97     94.05 o 
  -7   2   2       11.80       13.18      2.72 o 
  -6   2   2     1406.52     1464.16     40.75 o 
  -5   2   2        3.74        8.98      1.85 o 
  -4   2   2     1132.43     1112.77     27.87 o 
  -3   2   2      122.22      197.19      5.91 o 
  -2   2   2       50.11       51.75      2.42 o 
  -1   2   2     1875.14     1757.76     24.71 o 
   0   2   2    29726.46    25171.27   1013.67 o 
   1   2   2      101.80      126.30      1.62 o 
   2   2   2    18708.13    16252.32    530.00 o 
   3   2   2    19049.92    17029.58    581.69 o 
   4   2   2    29227.75    27990.22   1245.85 o 
   5   2   2    28017.03    27633.13   1241.86 o 
   6   2   2     6392.14     6996.70    172.31 o 
   7   2   2       50.83       72.90      5.04 o 
   8   2   2      672.77      653.25     13.08 o 
   9   2   2       77.78       62.45      4.00 o 
  10   2   2      763.99      725.47     18.26 o 
  11   2   2     3889.45     3909.08     98.56 o 
  12   2   2     1537.93     1591.86     40.97 o 
  13   2   2     1976.79     2008.25     62.88 o 
  14   2   2       29.64       30.40      5.11 o 
  15   2   2      569.38      528.46     20.57 o 
 -13   3   2      575.32      615.83     24.34 o 
 -12   3   2     2136.27     2405.72    106.06 o 
 -11   3   2       57.11       54.53      6.74 o 
 -10   3   2      995.39     1063.03     28.49 o 
  -9   3   2      346.06      358.46     11.82 o 
  -8   3   2        9.73       18.52      3.68 o 
  -7   3   2       88.07       92.38      4.48 o 
  -6   3   2       21.45       22.54      2.52 o 
  -5   3   2     6812.27     7078.68    181.99 o 
  -4   3   2     1965.29     2056.87     46.30 o 
  -3   3   2     1392.13     1403.25     33.57 o 
  -2   3   2      705.91      702.61     15.92 o 
  -1   3   2      483.33      457.77      6.73 o 
   0   3   2    56550.91    45861.75   2575.64 o 
   1   3   2    12919.27    11552.46    317.98 o 
   2   3   2    45138.11    38893.93   1998.05 o 
   3   3   2     3888.84     3860.22     67.39 o 
   4   3   2       32.91       31.63      3.55 o 
   5   3   2     5467.30     5476.32    119.02 o 
   6   3   2      994.60     1081.06     16.00 o 
   7   3   2     3204.80     3520.57     71.61 o 
   8   3   2    10935.30    11676.84    370.39 o 
   9   3   2      296.16      304.58      9.70 o 
  10   3   2       26.77       43.57      3.60 o 
  11   3   2        2.74        4.79      3.28 o 
  12   3   2        1.73        8.78      5.24 o 
  13   3   2       99.49       97.21      7.81 o 
  14   3   2       21.93       26.78      4.49 o 
  15   3   2      579.48      548.83     22.17 o 
  16   3   2       64.50       45.69     12.05 o 
 -13   4   2        3.74        7.18      5.09 o 
 -12   4   2      255.12      277.89     14.82 o 
 -11   4   2      220.68      234.73     12.57 o 
 -10   4   2      811.93      894.87     28.04 o 
  -9   4   2      115.58      122.23      9.61 o 
  -8   4   2      953.60      963.54     26.44 o 
  -7   4   2      627.00      634.38     14.20 o 
  -6   4   2     1451.49     1538.09     29.76 o 
  -5   4   2     1590.53     1678.48     34.14 o 
  -4   4   2      127.29      161.30      4.56 o 
  -3   4   2       92.73       77.14      2.74 o 
  -2   4   2     3033.43     3025.62     65.92 o 
  -1   4   2     9296.11     8738.13    225.16 o 
   0   4   2    20974.10    18244.45    645.57 o 
   1   4   2     4103.93     4276.45     77.08 o 
   2   4   2    50804.39    45143.24   2531.41 o 
   3   4   2       12.19       24.27      1.38 o 
   4   4   2       53.81       71.60      1.57 o 
   5   4   2     2114.75     2117.72     31.92 o 
   6   4   2     2532.68     2513.53     41.40 o 
   7   4   2      307.07      280.52      5.61 o 
   8   4   2       14.10       29.14      2.56 o 
   9   4   2      971.93      993.35     18.13 o 
  10   4   2     1190.47     1188.57     28.20 o 
  11   4   2       15.64       26.90      4.51 o 
  12   4   2      302.40      312.36      9.57 o 
  13   4   2     1666.36     1668.20     38.84 o 
  14   4   2       94.69      116.04      8.24 o 
  15   4   2       85.28       77.65      6.97 o 
  16   4   2        3.62        8.80      5.09 o 
 -12   5   2       30.67       33.44      7.19 o 
 -11   5   2      325.01      339.05     15.71 o 
 -10   5   2      178.47      194.68      9.02 o 
  -9   5   2      276.39      289.59     12.61 o 
  -8   5   2       20.04       23.72      3.86 o 
  -7   5   2     2825.60     3061.47     98.70 o 
  -6   5   2       48.18       49.22      3.67 o 
  -5   5   2    11205.21    11800.26    384.21 o 
  -4   5   2      103.47      123.01      5.43 o 
  -3   5   2     1604.98     1570.43     31.43 o 
  -2   5   2     6345.72     6623.60    159.74 o 
  -1   5   2     6350.07     6423.35    148.40 o 
   0   5   2     5735.65     5503.09    135.36 o 
   1   5   2    58354.92    50058.13   3004.75 o 
   2   5   2     5784.99     5848.25    121.77 o 
   3   5   2     7138.57     7140.89    161.84 o 
   4   5   2     1596.37     1562.79     26.85 o 
   5   5   2      546.88      604.73     14.98 o 
   6   5   2      312.35      354.84      8.28 o 
   7   5   2      336.12      311.60      4.58 o 
   8   5   2       93.30       72.68      2.39 o 
   9   5   2       78.95       77.12      2.92 o 
  10   5   2      144.44      142.25      5.44 o 
  11   5   2       21.82       29.18      2.93 o 
  12   5   2      172.86      162.20      6.70 o 
  13   5   2     2299.57     2328.91     54.59 o 
  14   5   2      301.96      296.62     10.18 o 
  15   5   2     1872.83     1873.85     52.36 o 
  16   5   2      182.14      166.01      9.05 o 
 -12   6   2       77.57       77.81     49.05 o 
 -11   6   2      542.77      573.93     23.06 o 
 -10   6   2       67.67       77.58      8.95 o 
  -9   6   2      766.29      815.76     38.95 o 
  -8   6   2     1407.96     1544.60     46.76 o 
  -7   6   2     2902.62     3060.70    146.98 o 
  -6   6   2      301.88      295.52     20.06 o 
  -5   6   2      315.55      289.69      7.86 o 
  -4   6   2      897.87      937.83     20.74 o 
  -3   6   2     1158.48     1249.89     29.73 o 
  -2   6   2      934.15     1033.77     17.24 o 
  -1   6   2     1966.68     2044.88     44.61 o 
   0   6   2      638.29      622.60     22.37 o 
   1   6   2      935.23      929.29     26.64 o 
   2   6   2     2578.63     2761.95     52.62 o 
   3   6   2     8459.50     8291.12    204.24 o 
   4   6   2     4303.04     4282.00     79.94 o 
   5   6   2     3063.46     3066.77     48.26 o 
   6   6   2     1673.16     1505.68     31.11 o 
   7   6   2       22.96       36.64      1.60 o 
   8   6   2      435.59      429.02      6.54 o 
   9   6   2       14.29       18.49      2.55 o 
  10   6   2      194.81      193.03      6.66 o 
  11   6   2      306.33      312.12      7.03 o 
  12   6   2      984.65     1037.47     24.75 o 
  13   6   2     1018.66     1018.43     22.06 o 
  14   6   2       45.17       48.13      3.96 o 
  15   6   2      436.56      466.63     14.11 o 
  16   6   2      598.80      544.51     25.57 o 
 -11   7   2      285.93      275.22     14.68 o 
 -10   7   2       16.12       19.33      5.19 o 
  -9   7   2     1323.28     1426.72     42.37 o 
  -8   7   2       25.95       33.82      4.92 o 
  -7   7   2     4390.62     4846.54    184.54 o 
  -6   7   2     1751.56     1835.93    104.49 o 
  -5   7   2      886.52      881.34     24.83 o 
  -4   7   2     1191.94     1176.49     33.53 o 
  -3   7   2      224.16      255.83      6.51 o 
  -2   7   2      111.04      137.36      4.04 o 
  -1   7   2     4733.39     4766.02    104.06 o 
   0   7   2      176.76      165.86      4.68 o 
   1   7   2    14048.92    14582.92    485.89 o 
   2   7   2      155.81       94.32      3.73 o 
   3   7   2     1225.13     1120.72     22.48 o 
   4   7   2       45.22       74.89      2.12 o 
   5   7   2     2895.65     2859.19     43.70 o 
   6   7   2     3006.27     2840.99     82.02 o 
   7   7   2      821.70      873.15     25.39 o 
   8   7   2     3768.01     3762.26     72.87 o 
   9   7   2      304.73      293.62      5.35 o 
  10   7   2      632.19      624.41     11.57 o 
  11   7   2       71.64       71.17      2.48 o 
  12   7   2      886.91      907.08     25.94 o 
  13   7   2      837.44      819.99     19.25 o 
  14   7   2     1282.93     1260.55     36.65 o 
  15   7   2       58.13       54.81      4.48 o 
  16   7   2       46.38       26.90      7.75 o 
 -10   8   2        0.63        1.80      3.98 o 
  -9   8   2      252.77      219.44     12.62 o 
  -8   8   2      289.78      296.45     14.07 o 
  -7   8   2      625.07      687.44     23.51 o 
  -6   8   2      423.94      474.95     45.78 o 
  -5   8   2     1530.96     1598.61     72.66 o 
  -4   8   2     2634.30     2606.37     84.96 o 
  -3   8   2       96.76      109.29      6.82 o 
  -2   8   2     2149.24     2158.61     49.78 o 
  -1   8   2     1855.77     1919.75     35.42 o 
   0   8   2      566.36      595.24     10.04 o 
   1   8   2       56.41       36.81      3.61 o 
   2   8   2     3018.61     3021.35     54.40 o 
   3   8   2     2652.70     2682.25     74.12 o 
   4   8   2     5013.47     4692.03    112.25 o 
   5   8   2       65.13       35.26      1.21 o 
   6   8   2      174.02      186.34      7.65 o 
   7   8   2      384.70      381.19     14.50 o 
   8   8   2     2383.72     2408.66    117.44 o 
   9   8   2      478.41      462.18     19.05 o 
  10   8   2     1635.70     1644.44     31.40 o 
  11   8   2        0.71        2.51      1.85 o 
  12   8   2      352.17      339.85      7.43 o 
  13   8   2      163.60      164.56      6.48 o 
  14   8   2      962.86      950.90     23.35 o 
  15   8   2        0.27        0.65      3.28 o 
  16   8   2     1268.70     1328.31     96.68 o 
  -9   9   2     1824.35     1804.92     85.16 o 
  -8   9   2     1698.38     1776.65    114.02 o 
  -7   9   2       21.23       12.73      5.13 o 
  -6   9   2     1352.74     1439.17     63.89 o 
  -5   9   2      432.95      419.89     23.89 o 
  -4   9   2        3.52        8.97      3.28 o 
  -3   9   2       72.82       66.35      5.21 o 
  -2   9   2      538.18      605.99     12.78 o 
  -1   9   2      125.33      119.79      6.10 o 
   0   9   2       16.18       26.27      5.53 o 
   1   9   2      292.34      293.23     10.79 o 
   2   9   2       38.72       46.38      3.00 o 
   3   9   2     2008.14     1872.07     47.03 o 
   4   9   2     5552.78     5248.31    157.85 o 
   5   9   2      149.53      147.44      3.49 o 
   6   9   2     3554.99     3472.61    121.27 o 
   7   9   2     2379.75     2427.12     80.04 o 
   8   9   2      757.29      783.87     28.81 o 
   9   9   2       13.29       10.81      4.41 o 
  10   9   2       49.06       53.68      6.60 o 
  11   9   2       29.91       28.96      6.11 o 
  12   9   2       54.81       54.84      9.36 o 
  13   9   2       12.63       10.77      4.36 o 
  14   9   2      168.17      162.41     15.35 o 
  15   9   2        0.72        7.59      6.68 o 
  16   9   2      473.31      470.61     47.20 o 
  -8  10   2      872.94      875.57     66.82 o 
  -7  10   2      548.14      573.98     28.58 o 
  -6  10   2     2412.63     2409.81    167.20 o 
  -5  10   2        1.82        4.75      3.26 o 
  -4  10   2     3084.14     3084.54    166.00 o 
  -3  10   2      435.09      470.69     17.18 o 
  -2  10   2      632.61      664.60     35.54 o 
  -1  10   2     1621.70     1677.11     35.58 o 
   0  10   2      269.63      273.31      7.81 o 
   1  10   2      161.37      161.77      5.34 o 
   2  10   2     1069.93     1056.78     28.40 o 
   3  10   2      128.86      143.36      5.95 o 
   4  10   2        5.89       15.61      1.68 o 
   5  10   2      741.99      705.51     14.80 o 
   6  10   2     3220.46     3152.77     97.51 o 
   7  10   2      664.56      689.81     21.82 o 
   8  10   2     1860.73     1870.71     63.10 o 
   9  10   2     1876.71     1907.62     62.21 o 
  10  10   2       19.41       26.83      5.91 o 
  11  10   2      112.85      115.35     12.80 o 
  12  10   2     2023.18     1913.10    107.77 o 
  13  10   2      316.51      298.72     22.18 o 
  14  10   2     1040.98     1062.70     51.89 o 
  15  10   2       13.57       15.79      7.12 o 
  16  10   2      324.72      305.11     22.05 o 
  -7  11   2      187.20      190.68     18.91 o 
  -6  11   2      474.22      496.98     30.21 o 
  -5  11   2      138.03      147.68      9.06 o 
  -4  11   2     2588.04     2631.42    115.73 o 
  -3  11   2        3.32        5.75      2.80 o 
  -2  11   2      510.00      521.39     14.54 o 
  -1  11   2      617.56      654.18     15.09 o 
   0  11   2      522.94      562.72     12.96 o 
   1  11   2        9.03       24.16      5.25 o 
   2  11   2      208.34      217.95     10.79 o 
   3  11   2       85.09       81.48      5.75 o 
   4  11   2      922.89      928.09     44.82 o 
   5  11   2     1424.90     1342.90     54.91 o 
   6  11   2        0.87        5.82      0.45 o 
   7  11   2      484.97      487.50     20.33 o 
   8  11   2      234.84      232.60     14.98 o 
   9  11   2      445.47      445.67     18.87 o 
  10  11   2      266.49      281.33     17.37 o 
  11  11   2     1006.39     1029.18     66.39 o 
  12  11   2        0.57       19.21      7.75 o 
  13  11   2        0.65        8.96      8.53 o 
  14  11   2      196.44      185.75     21.04 o 
  15  11   2      441.09      384.06     23.59 o 
  16  11   2        2.16        3.46      7.39 o 
  -6  12   2     1890.47     1850.51    185.11 o 
  -5  12   2       27.05       23.31      5.27 o 
  -4  12   2        0.04       -0.20      2.98 o 
  -3  12   2        0.46        4.63      3.41 o 
  -2  12   2     1235.33     1290.81     30.92 o 
  -1  12   2      361.88      359.74     12.70 o 
   0  12   2       32.44      126.93     14.07 o 
   1  12   2     1500.73     1533.36     31.86 o 
   2  12   2      985.34      973.32     30.86 o 
   3  12   2        0.61        4.56      1.68 o 
   4  12   2     1219.38     1197.52     58.73 o 
   6  12   2      141.95      156.36      5.71 o 
   7  12   2      194.11      180.40     10.64 o 
   8  12   2       10.69       18.72      6.36 o 
   9  12   2     1478.00     1497.34     51.24 o 
  10  12   2       47.10       44.96      7.29 o 
  11  12   2       30.15       35.88      7.12 o 
  12  12   2      204.77      208.72     18.20 o 
  13  12   2        0.88        2.94      6.68 o 
  14  12   2       48.68       54.31      9.95 o 
  15  12   2       10.99        4.51      7.40 o 
  -5  13   2      632.97      619.56     24.86 o 
  -4  13   2      371.42      377.77     18.48 o 
  -3  13   2     1025.42     1080.15     38.07 o 
  -2  13   2       23.99       22.17      4.47 o 
  -1  13   2       11.23       12.30      3.84 o 
   0  13   2       61.18       62.63      5.83 o 
   1  13   2      558.10      574.18     14.14 o 
   2  13   2      999.74     1024.21     38.09 o 
   3  13   2       59.43       65.44      8.75 o 
   4  13   2      202.92      220.06     13.75 o 
   5  13   2       13.97       14.22      1.48 o 
   6  13   2      199.36      201.60      9.97 o 
   7  13   2      996.90     1020.36     51.75 o 
   8  13   2        0.13        7.23      4.61 o 
   9  13   2     1555.73     1554.72     81.61 o 
  10  13   2      222.47      247.91     15.48 o 
  11  13   2      554.49      565.90     40.69 o 
  12  13   2       38.01       40.14      8.53 o 
  13  13   2       33.96       29.30      8.14 o 
  14  13   2        3.91        8.13      8.30 o 
  15  13   2      155.34      171.26     17.09 o 
  -4  14   2       54.59       49.42      7.45 o 
  -3  14   2      126.38      152.78      8.86 o 
  -2  14   2      257.47      239.65     10.32 o 
  -1  14   2     1570.77     1628.22     40.58 o 
   0  14   2      922.22      946.39     24.29 o 
   1  14   2      232.97      253.97     13.48 o 
   2  14   2        0.55        2.88      2.45 o 
   3  14   2      745.04      798.51     26.27 o 
   4  14   2      197.24      204.52      9.71 o 
   5  14   2     1826.26     1868.15    113.80 o 
   6  14   2     1115.13     1129.27     47.21 o 
   7  14   2      124.12      130.73     11.35 o 
   8  14   2      129.96      117.53     10.74 o 
   9  14   2       15.83       20.09     10.43 o 
  10  14   2       15.86       15.11      6.22 o 
  11  14   2      248.84      246.11     17.48 o 
  12  14   2      372.04      380.21     23.01 o 
  13  14   2       62.48       55.73     13.26 o 
  14  14   2       84.88       82.30     15.95 o 
  -2  15   2       17.22       13.62      4.63 o 
  -1  15   2        4.61        8.69      3.86 o 
   0  15   2       20.99       16.14      5.13 o 
   1  15   2      488.47      547.13     16.70 o 
   2  15   2      566.69      604.09     22.74 o 
   3  15   2       10.90       15.77      2.73 o 
   4  15   2      222.22      221.70     10.90 o 
   5  15   2      263.08      302.62     20.62 o 
   6  15   2      570.11      561.61     24.94 o 
   7  15   2     3107.14     3301.78    300.55 o 
   8  15   2     1661.63     1721.93    153.69 o 
   9  15   2       45.19       55.39      9.33 o 
  10  15   2      902.14      990.87     70.52 o 
  11  15   2      124.55      121.00     13.56 o 
  12  15   2      494.65      505.75     31.85 o 
  13  15   2        2.89        2.06      6.13 o 
   0  16   2      149.86      154.49      9.38 o 
   1  16   2        2.42        2.38      2.83 o 
   2  16   2       72.17       79.70      8.21 o 
   3  16   2        0.19        5.25      2.71 o 
   4  16   2       20.94       26.04      4.88 o 
   5  16   2      107.10       73.06     26.94 o 
   6  16   2       26.77       23.23      7.23 o 
   7  16   2       96.88      126.28     13.54 o 
   8  16   2      385.41      433.29     47.63 o 
   9  16   2      378.74      436.19     46.35 o 
  10  16   2      701.18      709.44     50.90 o 
  11  16   2        1.90       15.26      8.96 o 
  12  16   2      625.08      730.98     82.60 o 
   2  17   2      558.76      582.96     17.10 o 
   3  17   2       55.15      180.61     36.30 o 
   4  17   2      457.60      438.01     37.64 o 
   5  17   2       59.96       87.26     11.95 o 
   6  17   2      264.04      296.77     36.25 o 
   7  17   2       25.39       30.61      8.82 o 
   8  17   2      270.03      343.49     34.41 o 
   9  17   2       73.88       81.74     12.54 o 
  10  17   2        0.18        2.01      5.93 o 
  -9 -16   3       59.38       77.74     18.77 o 
  -8 -16   3      450.82      424.81     42.08 o 
  -7 -16   3       52.22      153.78     58.01 o 
  -6 -16   3      880.74     1034.39    100.66 o 
  -5 -16   3      412.51      547.06     54.31 o 
  -4 -16   3       34.38       27.75      8.70 o 
  -3 -16   3       23.75       20.72      3.63 o 
 -10 -15   3       56.60       54.31     11.33 o 
  -9 -15   3       78.86       84.31     13.05 o 
  -8 -15   3        6.06        1.22     10.38 o 
  -7 -15   3      106.08      141.89     24.17 o 
  -6 -15   3      439.37      510.64     64.12 o 
  -5 -15   3      152.57      155.33     20.62 o 
  -4 -15   3      891.53      956.07     44.11 o 
  -3 -15   3      882.66      913.66     32.41 o 
  -2 -15   3      170.81      179.45      8.87 o 
  -1 -15   3       38.11       32.61      8.07 o 
   0 -15   3       28.60       29.22      6.44 o 
 -12 -14   3       55.91       54.31     14.79 o 
 -11 -14   3       43.81       59.32     10.76 o 
 -10 -14   3      103.34      106.22     13.06 o 
  -9 -14   3        2.53        3.82      5.93 o 
  -8 -14   3      206.00      212.46     37.25 o 
  -7 -14   3      291.13      368.80     33.84 o 
  -6 -14   3        8.84        8.67      2.54 o 
  -5 -14   3        5.21        5.73      1.93 o 
  -4 -14   3       67.84       74.27      5.58 o 
  -3 -14   3       34.90       51.83      6.36 o 
  -2 -14   3      664.32      743.52     21.64 o 
  -1 -14   3      119.35      132.86      7.67 o 
   0 -14   3       89.61       64.91      6.13 o 
   1 -14   3      823.48      860.66     26.19 o 
   2 -14   3       23.90       27.42      6.13 o 
 -13 -13   3      397.71      384.11     24.42 o 
 -12 -13   3       63.77       55.99      9.94 o 
 -11 -13   3      115.34      120.12     12.86 o 
 -10 -13   3     1020.61     1071.70     64.55 o 
  -9 -13   3       14.19       15.92      7.39 o 
  -8 -13   3      175.21      168.29     24.74 o 
  -7 -13   3      319.34      365.95     47.20 o 
  -6 -13   3      333.45      293.06     19.41 o 
  -5 -13   3      471.61      534.34     22.41 o 
  -4 -13   3        0.59        4.35      2.13 o 
  -3 -13   3      119.29      154.47      6.86 o 
  -2 -13   3     3331.62     3427.01     93.45 o 
  -1 -13   3      234.04      216.68     11.03 o 
   0 -13   3        1.18       21.72     11.60 o 
   1 -13   3       59.10       63.97      7.73 o 
   2 -13   3      824.84      815.28     30.86 o 
   3 -13   3       41.07       44.25      6.53 o 
   4 -13   3       56.50       55.44      8.13 o 
 -14 -12   3       48.11       55.31     10.14 o 
 -13 -12   3      233.36      208.79     16.47 o 
 -12 -12   3       64.83       59.83      9.44 o 
 -11 -12   3       37.48       35.22      8.13 o 
 -10 -12   3     1176.78     1232.69     61.28 o 
  -9 -12   3      428.10      450.33     34.24 o 
  -8 -12   3      342.22      345.76     22.42 o 
  -7 -12   3       68.76       72.61     12.23 o 
  -6 -12   3       67.80       52.47      3.94 o 
  -5 -12   3      544.77      502.08     23.72 o 
  -4 -12   3       63.98       48.99      3.32 o 
  -3 -12   3     1647.16     1799.17     51.75 o 
  -2 -12   3      716.38      780.26     19.47 o 
  -1 -12   3      366.54      425.95     15.14 o 
   0 -12   3     1395.21     1522.15     40.26 o 
   1 -12   3      141.14      143.71      8.11 o 
   2 -12   3       10.30       12.79      4.14 o 
   3 -12   3      210.47      217.97     11.46 o 
   4 -12   3       81.86       77.50      8.26 o 
   5 -12   3      449.75      429.75     18.55 o 
 -15 -11   3      479.80      468.85     32.60 o 
 -14 -11   3        7.43        6.05      5.73 o 
 -13 -11   3     1029.63     1087.19     73.65 o 
 -12 -11   3      731.98      757.10     38.99 o 
 -11 -11   3     1261.00     1278.52     57.44 o 
 -10 -11   3       67.13       68.01      9.11 o 
  -9 -11   3       10.18       10.63      5.18 o 
  -8 -11   3       24.67       30.25      6.51 o 
  -7 -11   3     1465.67     1455.64     74.93 o 
  -6 -11   3        6.70        9.37      1.52 o 
  -5 -11   3      311.62      334.58      6.85 o 
  -4 -11   3       14.93       12.72      1.75 o 
  -3 -11   3      124.60      122.03      4.35 o 
  -2 -11   3       15.01       16.48      2.59 o 
  -1 -11   3     1747.61     1848.93     40.61 o 
   0 -11   3     2484.05     2693.03     70.78 o 
   1 -11   3      245.40      277.67     10.48 o 
   2 -11   3     1378.03     1462.84     43.30 o 
   3 -11   3       49.35       48.68      6.48 o 
   4 -11   3      123.80      123.92      8.54 o 
   5 -11   3      718.59      727.52     39.03 o 
   6 -11   3      357.35      316.80     23.19 o 
 -15 -10   3      381.73      340.39     23.03 o 
 -14 -10   3      129.63      134.45     12.45 o 
 -13 -10   3      522.83      564.09     26.01 o 
 -12 -10   3       38.23       53.95     17.20 o 
 -11 -10   3     1261.49     1317.69     60.42 o 
 -10 -10   3     1176.14     1213.16     49.90 o 
  -9 -10   3       54.01       53.52      7.16 o 
  -8 -10   3      706.34      706.52     25.54 o 
  -7 -10   3      133.31      135.13     13.22 o 
  -6 -10   3      529.63      500.74     10.30 o 
  -5 -10   3     3326.60     3428.44     69.49 o 
  -4 -10   3     2141.75     2105.20     40.99 o 
  -3 -10   3     1388.33     1482.65     30.49 o 
  -2 -10   3     2214.51     2353.64     48.44 o 
  -1 -10   3      317.78      325.67      8.79 o 
   0 -10   3        2.48        5.23      2.68 o 
   1 -10   3        9.92       15.92      4.11 o 
   2 -10   3       12.97       15.37      3.96 o 
   3 -10   3      216.06      225.97      9.71 o 
   4 -10   3       59.92       53.52      6.01 o 
   5 -10   3        7.34        9.99      4.44 o 
   6 -10   3       83.13       79.45      7.90 o 
   7 -10   3      342.53      399.14     23.67 o 
   8 -10   3      375.17      383.98     27.06 o 
 -15  -9   3      721.99      717.83     34.69 o 
 -14  -9   3      616.91      660.64     33.63 o 
 -13  -9   3        6.98        6.83      5.98 o 
 -12  -9   3     1107.40     1057.72     59.00 o 
 -11  -9   3       92.23       89.51      8.42 o 
 -10  -9   3        0.01       10.36      4.70 o 
  -9  -9   3      491.69      502.11     22.68 o 
  -8  -9   3      516.58      555.17     22.78 o 
  -7  -9   3      911.66      917.62     28.90 o 
  -6  -9   3      183.35      185.47      5.50 o 
  -5  -9   3      134.01      139.87      6.07 o 
  -4  -9   3      966.39      989.94     17.35 o 
  -3  -9   3      114.96       96.46      4.50 o 
  -2  -9   3    11354.45    11939.49    397.43 o 
  -1  -9   3        1.91        3.99      2.26 o 
   0  -9   3     4303.29     4414.75    108.95 o 
   1  -9   3      186.27      186.51      8.09 o 
   2  -9   3     3239.32     3357.65     87.95 o 
   3  -9   3      563.27      568.69     21.09 o 
   4  -9   3      251.16      272.04     12.35 o 
   5  -9   3       58.37       56.98      6.07 o 
   6  -9   3      202.14      226.04     11.96 o 
   7  -9   3      183.56      175.08     13.20 o 
   8  -9   3       93.78       41.52     22.25 o 
   9  -9   3       22.77       24.65      7.91 o 
 -15  -8   3      206.31      232.19     19.71 o 
 -14  -8   3       10.50       21.26      7.78 o 
 -13  -8   3      315.69      309.86      7.51 o 
 -12  -8   3      825.91      809.85     17.94 o 
 -11  -8   3      202.94      183.85      3.69 o 
 -10  -8   3     2768.64     2746.41     48.33 o 
  -9  -8   3     1322.88     1284.49     40.12 o 
  -8  -8   3      183.12      185.01     10.66 o 
  -7  -8   3        0.29        6.08      2.05 o 
  -6  -8   3     1084.58     1128.20     21.35 o 
  -5  -8   3       40.47       36.44      1.85 o 
  -4  -8   3     1625.86     1663.31     31.10 o 
  -3  -8   3      183.90      189.97      4.50 o 
  -2  -8   3      702.47      797.46     26.10 o 
  -1  -8   3      141.30      113.09      7.26 o 
   0  -8   3     3789.90     3725.18     82.02 o 
   1  -8   3     2502.43     2573.68     53.91 o 
   2  -8   3      114.19      105.85      6.54 o 
   3  -8   3      403.13      446.63     19.66 o 
   4  -8   3      527.17      502.41     21.51 o 
   5  -8   3     4266.08     4292.12    179.15 o 
   6  -8   3      268.44      241.13     20.23 o 
   7  -8   3       89.08       81.96      7.90 o 
   8  -8   3     1166.79     1153.22     42.89 o 
   9  -8   3      379.20      396.05     19.14 o 
  10  -8   3      200.72      187.07     13.27 o 
 -16  -7   3       23.46       24.65      8.25 o 
 -15  -7   3      253.11      245.34     22.18 o 
 -14  -7   3      309.68      294.54      8.18 o 
 -13  -7   3      336.74      343.86      7.23 o 
 -12  -7   3      104.48      106.73      3.79 o 
 -11  -7   3      184.74      178.56      8.74 o 
 -10  -7   3     1644.40     1581.84     27.70 o 
  -9  -7   3     2541.84     2572.26     46.12 o 
  -8  -7   3     1030.06      977.41     15.10 o 
  -7  -7   3     1678.29     1556.85     43.00 o 
  -6  -7   3     1577.86     1670.07     35.96 o 
  -5  -7   3      454.63      500.08      9.74 o 
  -4  -7   3     2311.71     2230.86     38.58 o 
  -3  -7   3     3191.28     3230.84     61.44 o 
  -2  -7   3    10026.48    10106.55    297.54 o 
  -1  -7   3     3546.67     3257.41     63.58 o 
   0  -7   3       82.71       66.00      3.08 o 
   1  -7   3     2804.42     2638.33     54.50 o 
   2  -7   3     1657.88     1661.04     48.92 o 
   3  -7   3       47.65       39.58      4.62 o 
   4  -7   3      151.07      158.23      9.81 o 
   5  -7   3       20.40       21.61      4.01 o 
   6  -7   3      891.21      844.38     27.95 o 
   7  -7   3     1027.80      979.16     51.10 o 
   8  -7   3       73.38       62.67      8.06 o 
   9  -7   3      428.07      405.35     24.23 o 
  10  -7   3      241.22      245.28     19.17 o 
 -16  -6   3      475.31      436.95     26.39 o 
 -15  -6   3       11.69       12.13      3.04 o 
 -14  -6   3      905.15      888.30     23.89 o 
 -13  -6   3        6.48        6.67      1.89 o 
 -12  -6   3      920.56      920.70     17.02 o 
 -11  -6   3     2092.95     2068.34     38.56 o 
 -10  -6   3       14.75       17.86      1.90 o 
  -9  -6   3      295.17      307.90      6.84 o 
  -8  -6   3      236.18      239.46      7.96 o 
  -7  -6   3     1999.59     1977.91     52.86 o 
  -6  -6   3     2026.85     2116.71     42.11 o 
  -5  -6   3       60.28       57.65      1.48 o 
  -4  -6   3      858.33     1037.98     16.12 o 
  -3  -6   3    13710.63    14946.28    501.00 o 
  -2  -6   3      196.81      164.03      3.47 o 
  -1  -6   3      679.32      564.61     11.82 o 
   0  -6   3     2732.73     2761.68     84.80 o 
   1  -6   3     3418.28     3085.22     90.89 o 
   2  -6   3      625.65      587.07     18.63 o 
   3  -6   3     3255.80     3162.88     96.71 o 
   4  -6   3     3587.43     3550.25    107.65 o 
   5  -6   3      337.75      331.31     10.46 o 
   6  -6   3      248.44      256.58     10.23 o 
   7  -6   3       88.97       92.48      7.82 o 
   8  -6   3      989.37      994.00     29.86 o 
   9  -6   3      270.72      282.76     15.01 o 
  10  -6   3        0.49       -1.38      4.00 o 
  11  -6   3       23.75       20.22      6.33 o 
 -16  -5   3       16.82        4.17      3.69 o 
 -15  -5   3      143.53      138.79      6.79 o 
 -14  -5   3      134.05      136.94      6.27 o 
 -13  -5   3       20.64       27.07      3.34 o 
 -12  -5   3     1371.50     1223.55     38.93 o 
 -11  -5   3     2461.30     2474.32     48.96 o 
 -10  -5   3     1320.15     1324.68     26.60 o 
  -9  -5   3    10955.34    11011.61    341.12 o 
  -8  -5   3        2.87        7.22      2.22 o 
  -7  -5   3     1890.28     1861.18     47.28 o 
  -6  -5   3      106.33      106.70      3.32 o 
  -5  -5   3      967.84     1083.73     17.24 o 
  -4  -5   3      883.94      984.97     13.01 o 
  -3  -5   3      195.73      148.24      4.42 o 
  -2  -5   3      796.13      802.08     30.74 o 
  -1  -5   3     1212.03     1000.67     28.73 o 
   0  -5   3      890.01      782.03     31.21 o 
   1  -5   3      349.91      297.47     11.15 o 
   2  -5   3       81.06       84.80      3.64 o 
   3  -5   3     2556.32     2217.75     51.75 o 
   4  -5   3       74.74       62.41      4.10 o 
   5  -5   3      320.37      307.05     13.78 o 
   6  -5   3     1313.38     1366.74     43.71 o 
   7  -5   3       24.75       24.74      4.90 o 
   8  -5   3      134.32      127.48      7.99 o 
   9  -5   3      386.75      394.81     15.68 o 
  10  -5   3      204.11      205.92     13.22 o 
  11  -5   3      664.30      695.95     26.29 o 
  12  -5   3      628.77      666.51     33.04 o 
 -15  -4   3       18.31       18.32      5.31 o 
 -14  -4   3      433.36      424.59     17.21 o 
 -13  -4   3      615.37      634.53     16.75 o 
 -12  -4   3       51.08       66.77      4.01 o 
 -11  -4   3      262.12      270.34      9.12 o 
 -10  -4   3      789.14      753.48     13.99 o 
  -9  -4   3     3530.54     3484.30     73.37 o 
  -8  -4   3      667.26      701.24     11.51 o 
  -7  -4   3     3992.25     3752.03     79.74 o 
  -6  -4   3    11534.53    12198.54    374.81 o 
  -5  -4   3     1493.56     1455.02     24.18 o 
  -4  -4   3     1450.92     1445.88     18.85 o 
  -3  -4   3     3083.15     3057.71     58.03 o 
  -2  -4   3     2013.03     1886.09     49.78 o 
  -1  -4   3     3827.37     3682.92    129.77 o 
   0  -4   3       19.63        7.97      1.40 o 
   1  -4   3     7197.62     7305.61    241.35 o 
   2  -4   3     2506.11     2142.30     43.21 o 
   3  -4   3      420.16      503.43     12.23 o 
   4  -4   3     1388.71     1731.51     35.41 o 
   5  -4   3      787.62      848.67     19.63 o 
   6  -4   3     2141.87     2135.27     49.41 o 
   7  -4   3      779.12      828.18     22.65 o 
   8  -4   3       40.92       52.59      5.80 o 
   9  -4   3       62.58       65.69      7.15 o 
  10  -4   3      308.85      285.58     14.10 o 
  11  -4   3      743.59      840.12     32.76 o 
  12  -4   3     1569.42     1541.96     54.03 o 
  13  -4   3      158.85      157.39     13.58 o 
 -15  -3   3      352.99      350.79     13.36 o 
 -14  -3   3        9.86       12.87      4.22 o 
 -13  -3   3      719.73      769.61     62.67 o 
 -12  -3   3      550.99      554.53     27.39 o 
 -11  -3   3     3170.53     3169.10     75.07 o 
 -10  -3   3     2635.53     2609.60     60.36 o 
  -9  -3   3      691.85      695.21     13.66 o 
  -8  -3   3      851.83      755.20     14.49 o 
  -7  -3   3       29.08       17.14      3.55 o 
  -6  -3   3     1478.93     1510.97     24.05 o 
  -5  -3   3      216.01      189.83      3.12 o 
  -4  -3   3     3039.66     3091.28     51.13 o 
  -3  -3   3      499.22      523.98      7.04 o 
  -2  -3   3      401.92      427.50      7.43 o 
  -1  -3   3      350.62      327.47     14.57 o 
   0  -3   3     4183.09     3806.78    155.48 o 
   1  -3   3       31.03       42.27      2.06 o 
   2  -3   3     1343.78     1287.68     33.16 o 
   3  -3   3     1653.93     1777.49     32.57 o 
   4  -3   3     4062.14     3909.94     85.07 o 
   5  -3   3      250.96      185.00      6.03 o 
   6  -3   3      135.61      136.92      6.79 o 
   7  -3   3      238.33      213.14      9.04 o 
   8  -3   3       91.97       95.66      6.42 o 
   9  -3   3      110.16      108.63      7.39 o 
  10  -3   3       67.42       67.51      6.76 o 
  11  -3   3       15.26       10.69      6.84 o 
  12  -3   3        2.20        6.42      4.48 o 
  13  -3   3      270.93      320.78     17.50 o 
 -15  -2   3       93.79      133.94     23.93 o 
 -14  -2   3      271.61      318.71     37.54 o 
 -13  -2   3        0.38        3.86      2.79 o 
 -12  -2   3      404.62      390.57     11.93 o 
 -11  -2   3       26.35       27.07      3.82 o 
 -10  -2   3     1335.77     1290.50     25.29 o 
  -9  -2   3     6536.43     6542.22    168.98 o 
  -8  -2   3    15971.21    16910.21    629.09 o 
  -7  -2   3       80.55       89.60      7.64 o 
  -6  -2   3     2081.30     1619.85     24.90 o 
  -5  -2   3     3728.04     3748.52     69.99 o 
  -4  -2   3     1939.34     1962.86     28.68 o 
  -3  -2   3      474.85      465.68      5.50 o 
  -2  -2   3      745.42      739.16     11.45 o 
  -1  -2   3     4280.92     4096.04    146.19 o 
   0  -2   3       42.45       50.97      3.24 o 
   1  -2   3       82.12      128.29      2.68 o 
   2  -2   3      195.56      229.06      4.84 o 
   3  -2   3      964.79      893.19     19.06 o 
   4  -2   3     8651.14     9046.50    251.72 o 
   5  -2   3      112.52      147.75      6.16 o 
   6  -2   3     5429.53     5491.30    135.82 o 
   7  -2   3     3387.22     3496.01     81.37 o 
   8  -2   3      103.53      122.08      7.84 o 
   9  -2   3      104.94      102.79      8.44 o 
  10  -2   3     1124.59     1190.40     34.56 o 
  11  -2   3       23.10       21.36      6.47 o 
  12  -2   3     1999.87     2063.42     64.89 o 
  13  -2   3      427.50      393.30     17.67 o 
  14  -2   3       99.19       64.86      8.76 o 
 -15  -1   3       29.92       34.57      7.61 o 
 -14  -1   3        1.82       11.92      4.24 o 
 -13  -1   3       13.61       15.70      4.21 o 
 -12  -1   3      341.21      327.19     10.49 o 
 -11  -1   3      271.00      283.93      9.48 o 
 -10  -1   3      105.03       96.71      4.87 o 
  -9  -1   3       44.86       49.10      6.28 o 
  -8  -1   3     3371.56     3516.56     73.82 o 
  -7  -1   3     1716.67     1629.84     27.54 o 
  -6  -1   3     2127.28     1804.18     31.24 o 
  -5  -1   3     1887.76     1899.59     31.03 o 
  -4  -1   3     3519.51     3635.54     65.57 o 
  -3  -1   3      882.71      808.96     10.71 o 
  -2  -1   3     3956.59     4133.13     72.32 o 
  -1  -1   3       22.91       29.17      0.88 o 
   0  -1   3    10673.52     9640.22    246.18 o 
   1  -1   3      118.46      122.05      3.86 o 
   2  -1   3      488.89      494.78      8.26 o 
   3  -1   3     9199.41     9086.29    356.69 o 
   4  -1   3      354.40      401.80     11.61 o 
   5  -1   3      867.00      800.57     14.95 o 
   6  -1   3      481.39      438.63     10.06 o 
   7  -1   3     2660.63     2835.96     63.91 o 
   8  -1   3     3455.68     3658.61     94.68 o 
   9  -1   3      113.27      121.93      7.24 o 
  10  -1   3     2469.12     2522.37     63.10 o 
  11  -1   3      497.19      565.92     31.13 o 
  12  -1   3     1398.54     1434.31     45.43 o 
  13  -1   3        2.72        9.15      4.71 o 
  14  -1   3      215.41      191.46     14.00 o 
 -15   0   3      569.80      639.58     31.79 o 
 -14   0   3      301.74      312.17     16.83 o 
 -13   0   3      311.78      322.03     14.61 o 
 -12   0   3      630.16      666.22     17.70 o 
 -11   0   3       95.19      127.11     16.13 o 
 -10   0   3     2847.74     2936.30     67.96 o 
  -9   0   3      420.21      422.39     17.53 o 
  -8   0   3     4226.40     4241.65    103.35 o 
  -7   0   3      447.19      410.03      9.39 o 
  -6   0   3      232.76      217.05      5.44 o 
  -5   0   3     3859.47     4021.59     77.70 o 
  -4   0   3      738.37      662.52      8.94 o 
  -3   0   3       55.91       49.29      1.34 o 
  -2   0   3      663.08      601.16      6.17 o 
  -1   0   3     6784.23     6069.03    390.14 o 
   0   0   3        2.28        6.79      0.61 o 
   1   0   3       26.25       60.91      1.85 o 
   2   0   3     1359.97     1417.95     27.66 o 
   3   0   3     8627.81     9404.38    253.84 o 
   4   0   3     2379.42     2422.03    109.13 o 
   5   0   3    35605.62    36001.10   1895.00 o 
   6   0   3     8661.94    10138.98    305.61 o 
   7   0   3     2259.62     2322.87     47.67 o 
   8   0   3      329.05      416.82     13.50 o 
   9   0   3     1192.64     1255.28     29.24 o 
  10   0   3      143.62      126.26      8.54 o 
  11   0   3      291.47      300.86     13.96 o 
  12   0   3        1.11        5.61      3.98 o 
  13   0   3     1347.39     1319.71     41.01 o 
  14   0   3      571.42      558.71     22.70 o 
  15   0   3       68.84       70.49      8.50 o 
 -14   1   3      697.52      714.89     40.00 o 
 -13   1   3      367.84      396.70     14.46 o 
 -12   1   3      190.76      191.36     15.60 o 
 -11   1   3      142.16      143.05      7.62 o 
 -10   1   3        4.36        7.72      2.73 o 
  -9   1   3       70.19       92.30      6.11 o 
  -8   1   3     5131.47     5048.11    124.84 o 
  -7   1   3      547.40      529.57     10.71 o 
  -6   1   3     2997.73     3049.37     59.28 o 
  -5   1   3      909.06      650.41     11.53 o 
  -4   1   3     1266.34     1402.89     20.35 o 
  -3   1   3     2318.17     2249.60     49.37 o 
  -2   1   3       74.21       44.48      1.35 o 
  -1   1   3      398.87      411.81      6.42 o 
   0   1   3      274.97      187.80      3.05 o 
   1   1   3     1565.95     1367.81     39.32 o 
   2   1   3      728.88      882.69     23.23 o 
   3   1   3    13939.25    13374.50    415.84 o 
   4   1   3      364.70      465.59      7.55 o 
   5   1   3    14272.08    16261.60    577.68 o 
   6   1   3       23.76       16.58      2.62 o 
   7   1   3    14898.19    16114.44    591.13 o 
   8   1   3        8.18       14.11      3.58 o 
   9   1   3     2919.77     3174.38     79.05 o 
  10   1   3       65.22       76.72      7.70 o 
  11   1   3     2851.58     2876.39     72.34 o 
  12   1   3      325.04      317.31     12.99 o 
  13   1   3      487.24      489.94     19.21 o 
  14   1   3      399.63      412.86     20.98 o 
  15   1   3      771.98      700.52     24.57 o 
 -14   2   3        5.29       13.82      6.06 o 
 -13   2   3        1.17        0.77      3.96 o 
 -12   2   3      212.07      227.47     15.98 o 
 -11   2   3       22.55       27.25      3.95 o 
 -10   2   3      496.08      521.49     15.14 o 
  -9   2   3        6.47       16.49      3.33 o 
  -8   2   3      793.14      809.17     19.33 o 
  -7   2   3       45.49       77.52      5.66 o 
  -6   2   3     2561.07     2629.88     71.13 o 
  -5   2   3      540.72      528.50     12.35 o 
  -4   2   3     1683.48     1855.61     45.52 o 
  -3   2   3      336.45      297.80      9.88 o 
  -2   2   3      602.36      676.64     17.20 o 
  -1   2   3      185.42      195.03      2.88 o 
   0   2   3     5651.13     5646.19    166.75 o 
   1   2   3      344.93      419.45      4.20 o 
   2   2   3       71.83       65.99      1.44 o 
   3   2   3     3785.78     3686.27     67.29 o 
   4   2   3     1496.60     1615.82     24.02 o 
   5   2   3     7869.68     8730.68    233.07 o 
   6   2   3     8900.66     9009.06    250.43 o 
   7   2   3     4152.55     4203.79     94.04 o 
   8   2   3      194.63      259.42      7.19 o 
   9   2   3     2454.91     2426.39     51.35 o 
  10   2   3     1971.51     2010.65     47.23 o 
  11   2   3      407.34      423.92     13.42 o 
  12   2   3      336.73      328.37     13.28 o 
  13   2   3       13.26       15.89      5.03 o 
  14   2   3        0.80       -0.05      3.28 o 
  15   2   3      853.67      844.31     27.08 o 
 -13   3   3      960.68     1052.04     38.04 o 
 -12   3   3        0.36        1.74      3.22 o 
 -11   3   3      732.24      812.91     36.78 o 
 -10   3   3       61.24       71.22      5.60 o 
  -9   3   3       32.13       28.71      4.36 o 
  -8   3   3     1236.98     1352.75     50.03 o 
  -7   3   3     1416.92     1426.00     32.42 o 
  -6   3   3       63.83      115.92      5.02 o 
  -5   3   3      119.34      135.41      3.90 o 
  -4   3   3     2716.22     2595.44     59.73 o 
  -3   3   3      253.52      242.79      5.17 o 
  -2   3   3      740.50      852.77     15.85 o 
  -1   3   3     1045.58      956.26     10.75 o 
   0   3   3     4243.44     4327.53     76.10 o 
   1   3   3    10880.94    10462.08    275.51 o 
   2   3   3     5484.48     5541.66    113.68 o 
   3   3   3     9886.24     9658.43    253.40 o 
   4   3   3      276.48      255.24      4.33 o 
   5   3   3    11803.88    12224.36    369.76 o 
   6   3   3     2359.53     2435.82     42.17 o 
   7   3   3     4033.04     4075.44     87.79 o 
   8   3   3     8518.79     8607.04    247.06 o 
   9   3   3      900.48      904.16     21.40 o 
  10   3   3       89.83       77.60      5.75 o 
  11   3   3       95.09      102.83      7.70 o 
  12   3   3     1138.66     1161.80     37.02 o 
  13   3   3      207.05      204.86     10.38 o 
  14   3   3      119.56      115.82      7.84 o 
  15   3   3        0.24        1.19      3.10 o 
  16   3   3       16.44       12.57      6.70 o 
 -13   4   3      420.47      434.10     19.33 o 
 -12   4   3      111.94      131.73     10.80 o 
 -11   4   3      646.02      687.41     21.15 o 
 -10   4   3       66.91       72.11      7.02 o 
  -9   4   3      346.33      356.40     18.70 o 
  -8   4   3       18.56       16.07      3.51 o 
  -7   4   3      934.31     1053.81     58.20 o 
  -6   4   3      241.05      267.62      8.67 o 
  -5   4   3     9171.58     9386.24    269.64 o 
  -4   4   3      122.46       92.80      6.90 o 
  -3   4   3     1268.62     1347.53     30.04 o 
  -2   4   3       64.00       43.76      1.70 o 
  -1   4   3     9313.34     8337.44    284.46 o 
   0   4   3    11865.33    11029.16    340.07 o 
   1   4   3    18760.38    17070.81    673.88 o 
   2   4   3    11823.25    11402.15    318.17 o 
   3   4   3      772.92      808.64     12.52 o 
   4   4   3        5.17        8.83      1.41 o 
   5   4   3     3368.21     3151.54     54.30 o 
   6   4   3      122.26      151.82     11.03 o 
   7   4   3    22191.06    22697.75    951.70 o 
   8   4   3    17387.73    18326.51    710.61 o 
   9   4   3       31.38       25.90      2.84 o 
  10   4   3      530.10      547.44     13.67 o 
  11   4   3     1365.81     1354.16     31.69 o 
  12   4   3       15.34       29.40      4.79 o 
  13   4   3       61.10       71.63      5.50 o 
  14   4   3       59.33       59.82      5.40 o 
  15   4   3      423.55      389.44     15.74 o 
  16   4   3      276.56      260.17     12.93 o 
 -12   5   3        9.82        5.65      5.54 o 
 -11   5   3       41.54       33.65      5.66 o 
 -10   5   3        1.14        2.08      3.84 o 
  -9   5   3       84.42       93.59      7.52 o 
  -8   5   3       44.89       51.63      4.51 o 
  -7   5   3     1977.36     2059.51     47.73 o 
  -6   5   3      611.17      669.58     18.29 o 
  -5   5   3      372.39      299.36      7.16 o 
  -4   5   3     3741.58     3959.12    107.25 o 
  -3   5   3     5811.83     5841.92    137.18 o 
  -2   5   3    11437.90    11576.89    350.11 o 
  -1   5   3      243.94      197.57      6.33 o 
   0   5   3     3212.62     3155.84     55.36 o 
   1   5   3     8374.13     8779.25    223.93 o 
   2   5   3    20065.19    19908.12    748.22 o 
   3   5   3       31.86       44.29      1.56 o 
   4   5   3     1593.09     1638.09     28.44 o 
   5   5   3     1192.29     1168.32     16.29 o 
   6   5   3     4311.99     4153.16     81.93 o 
   7   5   3      131.14       85.77      3.01 o 
   8   5   3      133.29      159.87      5.25 o 
   9   5   3     2246.52     2192.64     46.69 o 
  10   5   3     3541.18     3749.75     83.73 o 
  11   5   3      409.62      441.47     12.19 o 
  12   5   3       92.56      102.04      5.45 o 
  13   5   3     2318.71     2317.02     55.38 o 
  14   5   3      262.07      265.10      9.56 o 
  15   5   3       23.75       19.46      3.96 o 
  16   5   3      815.89      728.63     24.67 o 
 -12   6   3      407.30      426.99     22.04 o 
 -11   6   3      216.12      216.09     10.76 o 
 -10   6   3        4.72        5.90      3.76 o 
  -9   6   3       88.25      103.18      7.17 o 
  -8   6   3      318.90      346.16     12.71 o 
  -7   6   3     3922.86     4116.71    177.06 o 
  -6   6   3     1837.04     1885.56     66.71 o 
  -5   6   3      139.19      154.70      5.19 o 
  -4   6   3      500.11      469.08     17.50 o 
  -3   6   3      542.93      409.87     13.17 o 
  -2   6   3      763.09      679.83     10.19 o 
  -1   6   3     2149.06     2035.17     36.77 o 
   0   6   3    24731.48    23292.94    969.67 o 
   1   6   3    11546.53    12180.80    364.79 o 
   2   6   3    14780.38    14399.10    464.40 o 
   3   6   3     1228.06     1186.71     20.48 o 
   4   6   3     2013.33     2168.17     46.00 o 
   5   6   3     3157.10     3096.54     84.96 o 
   6   6   3     7414.62     7519.23    181.83 o 
   7   6   3      259.59      277.71      8.56 o 
   8   6   3     6043.87     6065.83    142.11 o 
   9   6   3      538.58      533.30     14.32 o 
  10   6   3      735.78      744.46     29.88 o 
  11   6   3     1272.12     1298.31     37.06 o 
  12   6   3       38.28       46.79      3.39 o 
  13   6   3     1810.33     1804.35     56.93 o 
  14   6   3       20.95       22.02      3.38 o 
  15   6   3      241.94      215.76      9.46 o 
  16   6   3        4.08        3.86      2.75 o 
 -11   7   3        2.34        5.50      4.83 o 
 -10   7   3      133.66      154.98      9.63 o 
  -9   7   3      300.43      310.24     13.03 o 
  -8   7   3      139.93      158.52      8.54 o 
  -7   7   3      559.18      585.50     22.19 o 
  -6   7   3     1271.92     1373.15     48.74 o 
  -5   7   3      563.97      533.08     13.91 o 
  -4   7   3     8270.76     8206.56    233.93 o 
  -3   7   3      407.18      413.75      8.38 o 
  -2   7   3     4144.43     3970.23     89.81 o 
  -1   7   3     2582.20     2315.48     41.66 o 
   0   7   3      951.92     1051.14     17.13 o 
   1   7   3     1065.81     1113.97     19.08 o 
   2   7   3       52.86       59.35      2.46 o 
   3   7   3     2961.43     3004.87     61.48 o 
   4   7   3      137.65      145.27      2.33 o 
   5   7   3     1007.76     1052.92     13.87 o 
   6   7   3       33.33       41.93      1.35 o 
   7   7   3        1.60        4.86      0.90 o 
   8   7   3     5827.81     5903.94    141.10 o 
   9   7   3     1085.77     1076.09     27.33 o 
  10   7   3     3168.64     3114.91    103.55 o 
  11   7   3      302.18      314.57      6.48 o 
  12   7   3       19.49       24.82      2.56 o 
  13   7   3       88.01      103.66      4.21 o 
  14   7   3        0.77        2.72      2.21 o 
  15   7   3      254.16      258.83      9.65 o 
  16   7   3      149.84      120.56      6.23 o 
 -10   8   3      129.58      156.63      9.66 o 
  -9   8   3        2.27        6.04      3.53 o 
  -8   8   3       53.60       61.45      8.39 o 
  -7   8   3       10.84       16.04      5.12 o 
  -6   8   3      189.65      190.40      8.24 o 
  -5   8   3       49.51       60.95      8.87 o 
  -4   8   3     2348.36     2382.31     66.57 o 
  -3   8   3        8.98       10.54      2.27 o 
  -2   8   3     9183.89     9251.75    271.38 o 
  -1   8   3     1892.89     1779.53     32.78 o 
   0   8   3     1370.69     1227.32     19.86 o 
   1   8   3    21325.18    20976.17    846.61 o 
   2   8   3     2904.34     2987.49     59.43 o 
   3   8   3      174.58      126.65      3.11 o 
   4   8   3      177.50      199.59      5.18 o 
   5   8   3      879.00      927.76     13.87 o 
   6   8   3     3734.51     3988.01     72.72 o 
   7   8   3     1317.08     1196.77     70.38 o 
   8   8   3       16.12       14.54     12.37 o 
   9   8   3      176.05      179.21      2.81 o 
  10   8   3      619.47      650.20     16.96 o 
  11   8   3      900.74      897.81     16.41 o 
  12   8   3      704.21      697.43     15.55 o 
  13   8   3     1297.27     1259.62     31.44 o 
  14   8   3       52.03       49.60      2.86 o 
  15   8   3      858.64      823.42     19.50 o 
  16   8   3       36.00       48.38     11.73 o 
  -9   9   3      148.39      169.82     10.85 o 
  -8   9   3        3.21        5.75      3.53 o 
  -7   9   3      358.48      327.50     16.59 o 
  -6   9   3      168.98      180.42      9.36 o 
  -5   9   3      366.99      369.44     15.94 o 
  -4   9   3      175.95      172.13      7.48 o 
  -3   9   3      434.26      432.81     11.24 o 
  -2   9   3      190.80      196.58      6.53 o 
  -1   9   3        0.47        2.95      3.59 o 
   0   9   3     3157.65     3010.48     61.90 o 
   1   9   3     3199.88     2872.75     56.95 o 
   2   9   3      315.49      396.97      8.33 o 
   3   9   3     4825.71     4489.98    106.46 o 
   4   9   3        0.69        6.53      2.38 o 
   5   9   3      920.63      937.91     13.62 o 
   6   9   3      139.36      137.62      4.51 o 
   7   9   3     1717.37     1700.85     60.12 o 
   8   9   3     1772.29     1757.50     63.12 o 
   9   9   3     3847.24     3806.17    178.71 o 
  10   9   3       15.29       27.74      7.39 o 
  11   9   3      701.73      695.57     13.08 o 
  12   9   3      386.81      395.38      8.25 o 
  13   9   3        0.56        3.28      1.36 o 
  14   9   3      154.72      145.64     11.41 o 
  15   9   3       92.70       98.34     13.28 o 
  16   9   3       37.44       47.20     11.70 o 
  -8  10   3      225.83      211.88     25.88 o 
  -7  10   3      366.87      382.44     30.43 o 
  -6  10   3       38.34       43.48      5.66 o 
  -5  10   3      319.50      337.90     21.61 o 
  -4  10   3      272.86      304.26     18.29 o 
  -3  10   3     1732.76     1751.90     77.82 o 
  -2  10   3       72.03       90.50      5.50 o 
  -1  10   3     4585.97     4601.95    110.01 o 
   0  10   3     2685.71     2633.11     53.08 o 
   1  10   3     3301.38     3212.45     81.30 o 
   2  10   3      515.39      468.35     12.31 o 
   3  10   3       99.33      104.96      5.06 o 
   4  10   3      613.54      589.57     34.81 o 
   5  10   3      296.40      297.09      4.38 o 
   6  10   3     1485.30     1485.08     20.54 o 
   7  10   3      204.44      221.43     10.36 o 
   8  10   3       14.90       23.58      4.78 o 
   9  10   3      128.33      110.66      8.79 o 
  10  10   3      733.13      743.53     40.80 o 
  11  10   3     4618.02     4661.64    230.60 o 
  12  10   3      581.16      574.55     40.52 o 
  13  10   3      744.89      732.39     55.16 o 
  14  10   3      229.53      235.13     17.89 o 
  15  10   3      147.69      133.76     16.25 o 
  16  10   3       62.40       57.19     11.33 o 
  -8  11   3        1.59       -0.02      3.40 o 
  -7  11   3      196.22      194.21     25.31 o 
  -6  11   3      887.98      892.11     97.96 o 
  -5  11   3       41.85       47.56      7.19 o 
  -4  11   3      353.99      375.71     21.04 o 
  -3  11   3      742.27      793.08     41.66 o 
  -2  11   3     1059.14     1099.40     30.39 o 
  -1  11   3     1121.10     1147.82     25.70 o 
   0  11   3     1154.47     1147.74     24.39 o 
   1  11   3      320.59      336.38      8.54 o 
   2  11   3     1714.25     1646.05     56.93 o 
   3  11   3      340.57      360.08     15.39 o 
   4  11   3     1034.06      964.12     37.92 o 
   5  11   3       39.38       52.34      5.22 o 
   6  11   3      171.35      168.10      4.88 o 
   7  11   3      914.82      965.98     48.91 o 
   8  11   3       49.21       58.22      6.48 o 
   9  11   3     1791.12     1751.19     91.28 o 
  10  11   3      143.92      139.71     10.40 o 
  11  11   3       53.83       51.99      8.14 o 
  12  11   3      280.64      270.47     30.00 o 
  13  11   3      530.73      557.10     31.43 o 
  14  11   3     1556.72     1484.95    124.12 o 
  15  11   3        6.11        4.71      6.11 o 
  16  11   3      314.05      321.87     23.98 o 
  -6  12   3      275.72      287.53     35.26 o 
  -5  12   3      656.14      681.96     26.45 o 
  -4  12   3     1474.82     1539.68     50.14 o 
  -3  12   3     1686.65     1715.88     44.79 o 
  -2  12   3      218.36      243.81      8.85 o 
  -1  12   3       10.69       11.84      2.96 o 
   0  12   3      478.56      514.92     15.15 o 
   1  12   3     3684.57     3717.79     88.18 o 
   2  12   3      653.63      650.14     28.93 o 
   3  12   3       20.72       21.02      2.12 o 
   4  12   3     1458.20     1445.68     74.20 o 
   5  12   3      599.72      621.22     22.97 o 
   6  12   3      400.48      433.67      6.65 o 
   7  12   3      205.03      211.15     11.66 o 
   8  12   3        5.94       13.03      4.78 o 
   9  12   3     1600.59     1680.46     85.73 o 
  10  12   3      725.63      744.70     39.67 o 
  11  12   3      512.78      473.91     25.16 o 
  12  12   3      310.46      312.15     18.28 o 
  13  12   3      241.92      248.56     20.84 o 
  14  12   3       13.04        8.22      6.73 o 
  15  12   3       51.38       37.18     11.22 o 
  -5  13   3        3.20        7.88      6.01 o 
  -4  13   3      266.63      258.71     13.28 o 
  -3  13   3     1006.15     1071.06     36.92 o 
  -2  13   3       75.98      124.06     34.01 o 
  -1  13   3     1583.75     1664.49     39.44 o 
   0  13   3      328.90      348.59     12.24 o 
   1  13   3       87.18       93.63      5.39 o 
   2  13   3      337.40      356.26     25.04 o 
   3  13   3       16.92       24.41      5.69 o 
   4  13   3      344.88      350.58     18.51 o 
   5  13   3        1.07        3.73      1.72 o 
   6  13   3      274.90      265.92     11.04 o 
   7  13   3       18.83       15.56      6.54 o 
   8  13   3       17.45       14.79      5.85 o 
   9  13   3       77.86       70.40      8.62 o 
  10  13   3      108.84       92.19     12.37 o 
  11  13   3      190.61      196.36     14.37 o 
  12  13   3     1510.07     1477.84     72.51 o 
  13  13   3        6.98        9.54      7.68 o 
  14  13   3      978.89     1006.24     46.63 o 
  15  13   3      305.84      315.44     23.52 o 
  -4  14   3      410.82      442.34     23.46 o 
  -3  14   3      473.05      480.47     18.54 o 
  -2  14   3      172.63      199.68     32.98 o 
  -1  14   3       48.14       60.39     11.96 o 
   0  14   3      200.96      216.20      8.43 o 
   1  14   3      591.38      578.24     17.24 o 
   2  14   3     3238.62     3411.07    128.67 o 
   3  14   3      296.03      305.62     14.96 o 
   4  14   3     2265.89     2304.99    144.26 o 
   5  14   3     1007.23     1039.94     31.61 o 
   6  14   3       31.03       30.14      1.74 o 
   7  14   3      654.46      664.28     41.09 o 
   8  14   3      749.89      757.45     30.13 o 
   9  14   3      275.90      276.48     16.02 o 
  10  14   3       39.41       50.65     10.33 o 
  11  14   3       49.25       57.58     11.15 o 
  12  14   3        4.54        5.25      7.28 o 
  13  14   3      253.53      252.31     19.29 o 
  14  14   3      921.68      914.76     72.51 o 
  -2  15   3       80.62       80.96      9.85 o 
  -1  15   3        2.08        8.62      4.11 o 
   0  15   3       10.63        8.18      3.95 o 
   2  15   3      229.95      224.72     13.26 o 
   3  15   3        0.12        2.76      2.09 o 
   4  15   3      766.02      821.01     43.54 o 
   5  15   3      755.75      839.30     47.00 o 
   6  15   3      948.97      984.55     45.74 o 
   7  15   3      403.40      425.12     30.28 o 
   8  15   3      116.09      127.21     51.89 o 
   9  15   3       16.74       18.21      6.83 o 
  10  15   3      961.34     1001.50     49.35 o 
  11  15   3     1151.93     1180.02     87.44 o 
  12  15   3       37.10       38.86      9.04 o 
  13  15   3      284.73      317.75     27.72 o 
  14  15   3        0.96       -0.27      9.54 o 
  -1  16   3        0.17       -3.42      3.86 o 
   0  16   3      770.21      863.13     26.03 o 
   1  16   3      229.64      262.22     10.81 o 
   2  16   3      305.38      299.72     13.91 o 
   3  16   3      364.19      385.42     20.11 o 
   4  16   3       30.39       21.59      2.88 o 
   5  16   3       14.58        8.82      2.46 o 
   6  16   3       70.23       85.78     12.53 o 
   7  16   3      427.90      452.52     42.23 o 
   8  16   3      259.43      263.52     17.79 o 
   9  16   3      149.07      163.18     14.78 o 
  10  16   3        2.14        2.82      5.53 o 
  11  16   3      266.44      395.82    179.28 o 
  12  16   3        1.48        1.59      5.73 o 
   2  17   3       85.86       93.35      7.47 o 
   3  17   3      539.84      548.26     27.79 o 
   4  17   3       63.12       63.79      5.64 o 
   5  17   3      814.79      926.81    107.06 o 
   6  17   3       12.71        3.13     12.80 o 
   7  17   3      206.31      195.34     36.54 o 
   8  17   3        0.06        0.57      5.01 o 
  10  17   3       36.83       35.40      9.25 o 
  11  17   3        5.15       11.66      7.24 o 
  -6 -16   4       34.63       50.58     11.20 o 
 -10 -15   4       79.97      111.75     22.75 o 
  -9 -15   4       12.08       21.22      9.11 o 
  -8 -15   4       67.17       85.70     16.89 o 
  -7 -15   4       85.10      105.12     13.52 o 
  -6 -15   4      418.34      478.86     30.28 o 
  -5 -15   4       34.48       48.61     11.26 o 
  -4 -15   4       84.90       88.19      5.66 o 
  -3 -15   4       42.62       34.91      4.65 o 
  -2 -15   4       48.90       41.86      4.83 o 
  -1 -15   4      846.19      870.48     28.59 o 
 -12 -14   4       54.56       47.76     10.45 o 
 -11 -14   4      256.37      299.13     31.28 o 
 -10 -14   4      232.22      306.66     21.61 o 
  -9 -14   4      244.14      245.90     29.29 o 
  -8 -14   4     1086.37     1255.77    149.57 o 
  -7 -14   4        6.71        9.50      7.26 o 
  -6 -14   4      122.86      144.69     26.87 o 
  -5 -14   4      106.11      106.43      5.11 o 
  -4 -14   4      330.45      343.75     12.85 o 
  -3 -14   4      788.25      872.57     26.60 o 
  -2 -14   4      279.74      289.47     11.80 o 
  -1 -14   4       20.41       18.74      4.05 o 
   0 -14   4      121.46      141.35      9.42 o 
   1 -14   4       39.65       43.62      6.64 o 
 -13 -13   4       31.32       32.74     10.71 o 
 -12 -13   4      216.83      254.21     25.59 o 
 -11 -13   4       74.45       64.92     12.91 o 
 -10 -13   4      347.26      361.51     31.70 o 
  -9 -13   4      578.78      612.33     44.22 o 
  -8 -13   4      347.55      384.18     41.09 o 
  -7 -13   4       14.92       22.75      6.70 o 
  -6 -13   4      447.55      450.46     23.23 o 
  -5 -13   4       41.17       60.60      4.43 o 
  -4 -13   4        2.52        2.55      2.09 o 
  -3 -13   4      201.14      196.45      7.83 o 
  -2 -13   4      762.10      826.15     24.67 o 
  -1 -13   4      482.75      523.08     19.31 o 
   0 -13   4      636.75      680.91     19.87 o 
   1 -13   4       56.00       65.40      7.68 o 
   2 -13   4       61.03       66.19      7.42 o 
   3 -13   4       35.28       24.74      5.22 o 
 -14 -12   4        3.70        7.55      6.42 o 
 -13 -12   4      368.86      368.95     22.57 o 
 -12 -12   4      268.39      298.47     23.12 o 
 -11 -12   4      820.02      850.10     43.36 o 
 -10 -12   4        6.08       12.58      7.71 o 
  -9 -12   4       24.45       33.72      7.43 o 
  -8 -12   4      124.30      114.62     14.08 o 
  -7 -12   4      175.23      150.19      6.98 o 
  -6 -12   4     2511.14     2363.32     96.03 o 
  -5 -12   4      303.72      308.49      9.81 o 
  -4 -12   4      581.88      577.89     19.61 o 
  -3 -12   4        2.05        2.42      2.08 o 
  -2 -12   4        3.58        3.54      2.84 o 
  -1 -12   4      688.31      682.05     19.60 o 
   0 -12   4     1957.64     2130.43     56.11 o 
   1 -12   4       35.03       41.06      5.24 o 
   2 -12   4      999.30     1028.08     45.18 o 
   3 -12   4      532.76      547.70     29.84 o 
   4 -12   4      391.56      427.27     30.49 o 
   5 -12   4      165.58      187.48     14.50 o 
 -14 -11   4       37.41       43.20      8.84 o 
 -13 -11   4      150.45      137.48     15.71 o 
 -12 -11   4      217.78      223.79     15.45 o 
 -11 -11   4      767.98      807.93     33.66 o 
 -10 -11   4     1117.87     1193.14     52.26 o 
  -9 -11   4      155.81      171.43     18.06 o 
  -8 -11   4     1649.93     1660.85     84.31 o 
  -7 -11   4     1721.50     1619.23    206.15 o 
  -6 -11   4        0.91       13.50      2.04 o 
  -5 -11   4       65.78       79.38      2.97 o 
  -4 -11   4      128.19      141.22      4.48 o 
  -3 -11   4        1.51        2.73      1.85 o 
  -2 -11   4        0.46        7.16      2.85 o 
  -1 -11   4      182.48      200.60      7.68 o 
   0 -11   4      660.93      723.93     20.79 o 
   1 -11   4      506.78      544.96     23.43 o 
   2 -11   4      858.93      915.84     41.49 o 
   3 -11   4      629.42      639.24     29.84 o 
   4 -11   4      611.28      606.68     30.53 o 
   5 -11   4     1179.60     1173.73     61.07 o 
   6 -11   4      115.33      118.81     10.31 o 
 -15 -10   4        9.31       14.28     11.13 o 
 -14 -10   4       80.41       74.25      9.94 o 
 -13 -10   4      349.63      365.05     30.99 o 
 -12 -10   4      161.63      145.85     12.04 o 
 -11 -10   4       15.04       15.81      7.10 o 
 -10 -10   4        1.83       16.99      5.71 o 
  -9 -10   4      309.74      291.63     15.42 o 
  -8 -10   4     2931.74     3085.53    105.76 o 
  -7 -10   4      936.79      919.06     31.22 o 
  -6 -10   4     1896.08     1901.02     46.95 o 
  -5 -10   4     4780.83     4896.09    118.31 o 
  -4 -10   4       15.62       14.43      2.27 o 
  -3 -10   4      638.64      681.60     17.46 o 
  -2 -10   4      448.44      439.31     10.45 o 
  -1 -10   4      295.99      293.28      8.61 o 
   0 -10   4        7.56       10.44      3.46 o 
   1 -10   4      828.93      872.30     29.55 o 
   2 -10   4       70.22       84.78      7.40 o 
   3 -10   4       47.52       57.21      6.16 o 
   4 -10   4      708.53      713.00     36.24 o 
   5 -10   4      522.91      529.00     34.52 o 
   6 -10   4      284.66      290.68     19.99 o 
   7 -10   4      756.28      785.92     53.85 o 
 -15  -9   4      674.08      689.10     30.91 o 
 -14  -9   4       34.40       47.39      8.10 o 
 -13  -9   4       61.49       55.83      8.01 o 
 -12  -9   4      623.73      580.35     28.72 o 
 -11  -9   4      195.03      196.15     12.02 o 
 -10  -9   4      772.34      770.62     28.27 o 
  -9  -9   4     1920.10     2032.32     64.91 o 
  -8  -9   4       97.65       85.90      7.23 o 
  -7  -9   4      375.45      369.11     12.20 o 
  -6  -9   4     1004.52      963.74     16.54 o 
  -5  -9   4     1345.34     1405.15     31.48 o 
  -4  -9   4      156.88      168.31      9.19 o 
  -3  -9   4     1311.58     1406.38     26.55 o 
  -2  -9   4      168.71      170.03      5.49 o 
  -1  -9   4       27.08       36.83      3.78 o 
   0  -9   4      227.85      254.03      9.64 o 
   1  -9   4     4801.38     5084.44    140.99 o 
   2  -9   4       80.36       86.08      6.48 o 
   3  -9   4     1671.70     1645.08     75.64 o 
   4  -9   4       17.73       14.67      4.02 o 
   5  -9   4     1167.98     1163.27     59.63 o 
   6  -9   4     1195.88     1205.95     51.85 o 
   7  -9   4       36.49       54.50     11.00 o 
   8  -9   4        0.04        0.74      3.99 o 
 -15  -8   4     1129.93     1069.32     42.37 o 
 -14  -8   4       19.25       17.09      5.91 o 
 -13  -8   4      566.84      553.20     10.60 o 
 -12  -8   4       51.65       57.81      1.94 o 
 -11  -8   4        5.45        5.74      0.96 o 
 -10  -8   4      695.93      637.09     14.53 o 
  -9  -8   4     1722.09     1695.78     38.64 o 
  -8  -8   4       69.25       75.61      2.83 o 
  -7  -8   4     6402.81     6429.45    157.62 o 
  -6  -8   4      360.17      339.19      5.23 o 
  -5  -8   4     1323.84     1351.19     30.00 o 
  -4  -8   4      333.90      311.62      7.26 o 
  -3  -8   4      156.35      130.17      3.63 o 
  -2  -8   4     2258.02     2508.16     49.73 o 
  -1  -8   4      198.58      198.42      6.44 o 
   0  -8   4     1017.52     1034.86     20.56 o 
   1  -8   4       11.71       19.28      3.40 o 
   2  -8   4       87.00       95.88      7.61 o 
   3  -8   4     3025.43     3023.43    131.01 o 
   4  -8   4     1230.05     1264.23     56.34 o 
   5  -8   4      245.76      264.14     17.11 o 
   6  -8   4      386.32      377.51     17.52 o 
   7  -8   4     1412.51     1415.22     47.30 o 
   8  -8   4     1365.26     1406.04     61.82 o 
   9  -8   4       54.00       51.61      8.55 o 
 -15  -7   4       20.03       22.93      8.47 o 
 -14  -7   4       95.31       72.57      7.21 o 
 -13  -7   4     1034.09     1002.49     20.12 o 
 -12  -7   4      256.22      236.61      7.11 o 
 -11  -7   4        1.63        4.02      1.83 o 
 -10  -7   4      359.40      365.07      9.78 o 
  -9  -7   4        3.62        5.16      1.60 o 
  -8  -7   4       96.52       81.48      4.39 o 
  -7  -7   4     1955.41     1846.63     36.18 o 
  -6  -7   4      270.36      252.90     10.10 o 
  -5  -7   4     6437.15     6167.28    144.04 o 
  -4  -7   4     1535.47     1470.07     22.70 o 
  -3  -7   4     3720.24     3801.22     79.38 o 
  -2  -7   4       82.75       64.95      2.76 o 
  -1  -7   4       16.05       28.06      2.62 o 
   0  -7   4       10.35       26.80      4.25 o 
   1  -7   4      848.25      862.65     31.03 o 
   2  -7   4       64.19       59.49      4.46 o 
   3  -7   4     1186.26     1154.80     52.06 o 
   4  -7   4     1570.37     1547.64     66.82 o 
   5  -7   4       96.46       87.72      6.44 o 
   6  -7   4       42.38       44.16      5.48 o 
   7  -7   4       60.25       63.84      8.56 o 
   8  -7   4      390.62      364.04     18.52 o 
   9  -7   4       37.74       34.84      7.31 o 
  10  -7   4     1258.79     1212.69     44.01 o 
 -15  -6   4     1705.73     1626.24     42.86 o 
 -14  -6   4      623.84      608.26     18.33 o 
 -13  -6   4       25.71       41.63      2.92 o 
 -12  -6   4      169.27      170.05      5.54 o 
 -11  -6   4        1.20        2.68      1.50 o 
 -10  -6   4       96.70      103.36      3.25 o 
  -9  -6   4     1524.99     1546.31     48.80 o 
  -8  -6   4      264.12      230.79      5.82 o 
  -7  -6   4        2.00        6.41      1.15 o 
  -6  -6   4      914.40      844.36     13.38 o 
  -5  -6   4     3556.12     3385.83     61.52 o 
  -4  -6   4      342.43      390.70      7.92 o 
  -3  -6   4     4320.09     4186.34     88.89 o 
  -2  -6   4     5098.76     4981.30    107.96 o 
  -1  -6   4        0.06        8.33      1.71 o 
   0  -6   4     2012.22     2036.09     44.16 o 
   1  -6   4     1455.44     1434.10     42.64 o 
   2  -6   4      309.06      330.96     13.91 o 
   3  -6   4     3148.14     2921.53    109.17 o 
   4  -6   4     1223.98     1176.30     39.45 o 
   5  -6   4      135.30      153.84      7.45 o 
   6  -6   4     1461.68     1569.07     53.97 o 
   7  -6   4       12.39       13.56      4.12 o 
   8  -6   4      841.54      828.62     31.60 o 
   9  -6   4      120.47      129.73     12.77 o 
  10  -6   4      154.78      182.68     13.61 o 
  11  -6   4      483.29      428.74     29.16 o 
 -15  -5   4      553.55      556.35     21.83 o 
 -14  -5   4     1007.26      961.41     25.07 o 
 -13  -5   4       84.46       88.34      5.56 o 
 -12  -5   4      142.93      177.41      6.08 o 
 -11  -5   4       45.25       36.52      3.49 o 
 -10  -5   4     1454.96     1475.46     28.86 o 
  -9  -5   4      717.44      666.83     20.60 o 
  -8  -5   4      639.00      614.54     22.29 o 
  -7  -5   4     2801.18     2747.42     64.31 o 
  -6  -5   4     5066.69     5014.57    107.06 o 
  -5  -5   4      575.46      595.41      8.09 o 
  -4  -5   4     1155.35     1034.41     14.97 o 
  -3  -5   4      946.32      779.10     12.31 o 
  -2  -5   4      171.80      266.97     14.41 o 
  -1  -5   4      636.65      733.84     17.91 o 
   0  -5   4     4375.34     4260.01    137.88 o 
   1  -5   4      807.02      757.49     25.53 o 
   2  -5   4     1552.91     1608.96     41.95 o 
   3  -5   4      122.19      102.81      5.74 o 
   4  -5   4        4.35        6.56      2.45 o 
   5  -5   4      502.61      494.51     18.27 o 
   6  -5   4     1954.01     1940.69     63.46 o 
   7  -5   4       19.49       23.09      4.39 o 
   8  -5   4     1110.14     1260.07     96.82 o 
   9  -5   4      424.06      391.47     19.64 o 
  10  -5   4      820.01      912.35     78.81 o 
  11  -5   4      100.42       89.19     12.32 o 
  12  -5   4        7.98       -1.76      7.16 o 
 -15  -4   4        0.26        1.44      4.27 o 
 -14  -4   4      395.23      383.16     11.99 o 
 -13  -4   4       74.59       88.01      4.74 o 
 -12  -4   4        3.14        6.37      2.49 o 
 -11  -4   4       12.97       12.38      2.34 o 
 -10  -4   4      472.15      452.82      9.68 o 
  -9  -4   4     1283.79     1267.31     26.88 o 
  -8  -4   4      127.93      118.02      3.59 o 
  -7  -4   4      124.25      107.85      3.75 o 
  -6  -4   4      385.29      396.60      7.86 o 
  -5  -4   4      805.72      776.00     10.19 o 
  -4  -4   4     7990.71     7751.06    189.39 o 
  -3  -4   4     3189.44     3342.25     71.17 o 
  -2  -4   4     2642.24     2288.18     62.71 o 
  -1  -4   4     1554.19     1359.64     55.69 o 
   0  -4   4      612.19      656.49     24.19 o 
   1  -4   4     1791.70     1950.07     65.37 o 
   2  -4   4      820.61      843.84     20.30 o 
   3  -4   4     1578.56     1646.38     40.51 o 
   4  -4   4      932.92      905.05     30.53 o 
   5  -4   4       51.46       49.94      4.09 o 
   6  -4   4      100.44      122.68      7.46 o 
   7  -4   4       43.89       39.49      5.03 o 
   8  -4   4      523.43      601.67     19.40 o 
   9  -4   4      721.61      682.95     25.03 o 
  10  -4   4      722.74      693.25     25.75 o 
  11  -4   4     1872.47     1933.65     70.22 o 
  12  -4   4       28.85       24.21      7.95 o 
 -15  -3   4      294.09      297.84     12.10 o 
 -14  -3   4     1494.09     1536.82     44.00 o 
 -13  -3   4       20.67       18.91      3.89 o 
 -12  -3   4     1452.96     1439.36     32.06 o 
 -11  -3   4       22.53       20.24      3.07 o 
 -10  -3   4        0.47        4.94      2.22 o 
  -9  -3   4     2361.83     2286.56     45.63 o 
  -8  -3   4     1856.53     1937.40     33.30 o 
  -7  -3   4      488.76      503.80      8.35 o 
  -6  -3   4     2496.82     2482.76     47.98 o 
  -5  -3   4       40.13       22.82      3.96 o 
  -4  -3   4        9.33       11.26      1.93 o 
  -3  -3   4      915.20      923.67     15.06 o 
  -2  -3   4     8869.54     8447.36    228.23 o 
  -1  -3   4    20618.26    18271.09    725.66 o 
   0  -3   4      138.57       99.33      4.53 o 
   1  -3   4      425.99      374.90      7.47 o 
   2  -3   4      440.03      385.21     11.16 o 
   3  -3   4        5.29        6.09      1.92 o 
   4  -3   4      888.45      801.99     15.07 o 
   5  -3   4      285.06      359.29      9.25 o 
   6  -3   4     1893.49     1913.63     43.34 o 
   7  -3   4     2025.33     1978.32     50.24 o 
   8  -3   4      138.84      120.47      8.74 o 
   9  -3   4      283.76      292.08     13.18 o 
  10  -3   4      153.44      153.67     10.19 o 
  11  -3   4      523.02      533.46     19.97 o 
  12  -3   4        8.68       11.72      5.68 o 
  13  -3   4      346.75      342.41     21.22 o 
 -15  -2   4      438.61      487.69     19.70 o 
 -14  -2   4      469.01      453.92     20.97 o 
 -13  -2   4        5.03        6.74      2.87 o 
 -12  -2   4     1281.61     1220.55     28.48 o 
 -11  -2   4       95.61      115.22      5.66 o 
 -10  -2   4     1445.37     1431.71     29.53 o 
  -9  -2   4     3036.16     2997.67     64.05 o 
  -8  -2   4      208.25      227.46      6.92 o 
  -7  -2   4      200.39      195.12      4.49 o 
  -6  -2   4     7216.71     7231.13    177.39 o 
  -5  -2   4     5021.45     5451.51    117.90 o 
  -4  -2   4     4485.57     4704.26     92.49 o 
  -3  -2   4     3175.79     2903.38     66.32 o 
  -2  -2   4      449.85      361.90      5.07 o 
  -1  -2   4     3624.79     3224.16    132.73 o 
   0  -2   4     3572.52     3459.45     62.40 o 
   1  -2   4      304.61      250.49      4.56 o 
   2  -2   4       36.14       34.71      1.87 o 
   3  -2   4     2186.53     2098.76     38.95 o 
   4  -2   4      234.11      256.46      6.87 o 
   5  -2   4      494.51      594.92     16.89 o 
   6  -2   4     1042.99     1045.53     24.91 o 
   7  -2   4     2274.37     2318.23     54.03 o 
   8  -2   4      426.48      388.24     14.62 o 
   9  -2   4     3673.59     3765.18    101.92 o 
  10  -2   4       86.44       72.98      7.55 o 
  11  -2   4     1131.59     1102.52     34.83 o 
  12  -2   4      150.85      152.16     10.99 o 
  13  -2   4       28.73       32.20      6.70 o 
  14  -2   4      152.89      163.96     16.54 o 
 -15  -1   4      832.41      909.96     33.08 o 
 -14  -1   4      418.24      433.50     17.24 o 
 -13  -1   4     1390.86     1396.60     40.59 o 
 -12  -1   4      475.91      500.54     16.08 o 
 -11  -1   4        1.38        6.62      2.48 o 
 -10  -1   4      365.90      326.54      9.69 o 
  -9  -1   4     1092.50     1037.66     19.64 o 
  -8  -1   4      544.85      565.19     11.62 o 
  -7  -1   4     1681.58     1772.03     31.39 o 
  -6  -1   4        1.36        6.07      1.86 o 
  -5  -1   4     9213.20     9501.74    256.69 o 
  -4  -1   4     7444.47     7142.09    167.92 o 
  -3  -1   4     7674.08     8037.59    194.93 o 
  -2  -1   4    10709.00     9754.05    412.43 o 
  -1  -1   4    41378.34    35453.68   1779.70 o 
   0  -1   4       55.03       49.98      3.14 o 
   1  -1   4    10408.26    10563.50    293.43 o 
   2  -1   4        3.58        4.62      1.56 o 
   3  -1   4     1485.54     1492.95     23.41 o 
   4  -1   4     2747.97     2784.84     61.75 o 
   5  -1   4      974.41     1003.59     18.22 o 
   6  -1   4       23.14       23.71      3.03 o 
   7  -1   4      218.63      206.49      8.45 o 
   8  -1   4       32.68       23.11      3.90 o 
   9  -1   4     1727.23     1850.09     44.49 o 
  10  -1   4        0.51        0.79      3.75 o 
  11  -1   4     6920.91     6953.07    219.08 o 
  12  -1   4      217.85      259.54     15.08 o 
  13  -1   4      200.88      212.38     16.58 o 
  14  -1   4       63.73       79.72     10.23 o 
 -14   0   4     2984.98     3100.28    111.18 o 
 -13   0   4     2764.28     2793.68    110.70 o 
 -12   0   4       18.71       18.10      3.90 o 
 -11   0   4     1484.04     1476.86     32.12 o 
 -10   0   4     1287.67     1323.92    100.92 o 
  -9   0   4     1029.05     1059.99     21.92 o 
  -8   0   4      498.72      514.20     11.25 o 
  -7   0   4      610.09      645.01     11.71 o 
  -6   0   4      727.13      729.73     12.79 o 
  -5   0   4     4130.43     4044.73     78.20 o 
  -4   0   4       82.11       86.24      2.08 o 
  -3   0   4     1674.79     1708.68     22.66 o 
  -2   0   4     3590.60     3807.83     76.79 o 
  -1   0   4    28225.02    23956.35    956.63 o 
   0   0   4      381.59      365.53      5.46 o 
   1   0   4     3942.67     4118.06     76.23 o 
   2   0   4        9.85       13.70      1.28 o 
   3   0   4     2348.96     2479.10     59.84 o 
   4   0   4    10434.70    11343.65    339.74 o 
   5   0   4    14602.23    17304.51    642.23 o 
   6   0   4     4738.29     4924.05    126.00 o 
   7   0   4    10001.57    10820.62    348.45 o 
   8   0   4     2678.94     2885.07     65.43 o 
   9   0   4     2896.31     3057.40     73.35 o 
  10   0   4      488.02      486.38     16.86 o 
  11   0   4      146.71      116.78      8.91 o 
  12   0   4       79.88       83.70     10.54 o 
  13   0   4     1329.69     1255.26     47.81 o 
  14   0   4      285.22      289.92     16.42 o 
 -14   1   4      925.70     1063.96     31.55 o 
 -13   1   4      620.98      766.21     57.70 o 
 -12   1   4        1.44        1.50      3.09 o 
 -11   1   4     1308.12     1341.94     30.20 o 
 -10   1   4      306.98      292.62      9.26 o 
  -9   1   4     2541.11     2565.98     59.14 o 
  -8   1   4     2299.95     2369.02     47.17 o 
  -7   1   4     1514.69     1495.36     27.64 o 
  -6   1   4      241.76      252.57      5.33 o 
  -5   1   4      366.88      295.10      4.89 o 
  -4   1   4      544.71      559.16      7.93 o 
  -3   1   4      594.37      591.12     10.87 o 
  -2   1   4      376.28      332.56      3.90 o 
  -1   1   4     5045.68     4932.89    281.51 o 
   0   1   4     6154.82     6216.61    128.92 o 
   1   1   4     7116.84     7049.70    159.87 o 
   2   1   4     6342.31     6601.22    187.56 o 
   3   1   4      301.00      296.71      8.54 o 
   4   1   4     6757.80     7235.49    179.48 o 
   5   1   4       83.93       93.49      3.70 o 
   6   1   4     1660.88     1898.25     36.12 o 
   7   1   4      231.54      271.49     11.81 o 
   8   1   4     5388.38     6060.65    162.52 o 
   9   1   4     1422.56     1504.83     38.33 o 
  10   1   4     4274.18     4602.85    125.02 o 
  11   1   4     1539.61     1602.53     46.01 o 
  12   1   4     3209.80     3397.07     93.23 o 
  13   1   4      195.27      201.62     11.25 o 
  14   1   4       22.38       30.03      5.82 o 
  15   1   4        5.57        1.62      4.00 o 
 -14   2   4      277.72      311.27     37.14 o 
 -13   2   4     3208.22     3316.33    127.15 o 
 -12   2   4      737.28      816.76     25.32 o 
 -11   2   4        0.11        6.04      3.16 o 
 -10   2   4       34.84       31.37      3.67 o 
  -9   2   4      111.39      109.10      5.69 o 
  -8   2   4     1428.72     1510.79     44.49 o 
  -7   2   4        1.94        6.59      2.13 o 
  -6   2   4     1204.72     1135.96     24.58 o 
  -5   2   4      221.90      271.76      5.37 o 
  -4   2   4      532.82      622.40     13.74 o 
  -3   2   4       11.20       12.27      1.76 o 
  -2   2   4       13.54       21.79      1.19 o 
  -1   2   4      591.28      502.76      9.11 o 
   0   2   4    14216.60    12905.89    767.86 o 
   1   2   4      259.27      300.92      5.05 o 
   2   2   4      119.47       66.47      1.91 o 
   3   2   4      427.33      474.86      6.44 o 
   4   2   4      591.29      642.95     10.18 o 
   5   2   4      331.96      330.35      6.04 o 
   6   2   4     1017.78     1090.70     24.21 o 
   7   2   4     1692.51     1709.54     33.40 o 
   8   2   4       74.97       80.92      5.44 o 
   9   2   4       23.29       37.84      4.46 o 
  10   2   4       28.22       30.81      4.37 o 
  11   2   4       16.78       22.99      4.34 o 
  12   2   4     3474.84     3469.13     96.16 o 
  13   2   4     1047.76     1031.22     29.56 o 
  14   2   4     1472.50     1394.30     38.73 o 
  15   2   4      515.62      478.93     20.65 o 
 -13   3   4      671.07      707.73     30.29 o 
 -12   3   4      565.45      614.86     18.00 o 
 -11   3   4     1279.86     1391.02     45.55 o 
 -10   3   4     2043.31     2250.44     67.81 o 
  -9   3   4       11.63       18.00      3.62 o 
  -8   3   4      932.91      963.62     19.50 o 
  -7   3   4        3.22       16.15      3.80 o 
  -6   3   4      535.81      597.47     14.57 o 
  -5   3   4      635.70      623.94     12.44 o 
  -4   3   4      446.16      510.32     12.89 o 
  -3   3   4      359.36      346.71      6.48 o 
  -2   3   4     1792.40     1826.03     53.11 o 
  -1   3   4        7.78       17.92      0.94 o 
   0   3   4       12.58       15.97      1.48 o 
   1   3   4        2.65        5.02      0.78 o 
   2   3   4     2104.90     2331.51     34.34 o 
   3   3   4     2009.12     2103.81     31.76 o 
   4   3   4     4549.68     4554.05     93.26 o 
   5   3   4     8071.13     8679.28    231.85 o 
   6   3   4      774.31      840.95     13.34 o 
   7   3   4     1336.10     1373.87     27.47 o 
   8   3   4     3000.99     3092.17     64.49 o 
   9   3   4       32.27       35.29      4.56 o 
  10   3   4     2274.75     2332.22     52.82 o 
  11   3   4      634.37      673.31     21.39 o 
  12   3   4      304.47      299.46     11.11 o 
  13   3   4      528.18      507.69     19.48 o 
  14   3   4      434.52      484.45     18.16 o 
  15   3   4      146.28      118.87      8.43 o 
  16   3   4       32.65       28.66      5.56 o 
 -13   4   4      164.61      284.28    122.70 o 
 -12   4   4        2.32        7.59      3.54 o 
 -11   4   4       40.48       48.24      4.95 o 
 -10   4   4     1263.40     1400.61     39.45 o 
  -9   4   4       31.30       44.99      6.11 o 
  -8   4   4     3685.85     3800.73     91.81 o 
  -7   4   4     1632.17     1680.12     73.01 o 
  -6   4   4     2884.65     2911.76     58.73 o 
  -5   4   4      216.52      272.41      6.48 o 
  -4   4   4     4390.55     4674.72    151.24 o 
  -3   4   4       27.12       47.72      1.90 o 
  -2   4   4     6205.14     5950.90    130.49 o 
  -1   4   4      261.43      278.44      3.08 o 
   0   4   4     3564.57     3337.28     55.15 o 
   1   4   4      875.98      947.15     15.64 o 
   2   4   4     2066.15     2161.71     41.62 o 
   3   4   4     1944.69     2099.21     31.46 o 
   4   4   4      358.30      316.51      5.00 o 
   5   4   4       36.48       58.11      1.90 o 
   6   4   4     3015.79     2960.60     54.51 o 
   7   4   4     6171.27     6693.71    168.82 o 
   8   4   4     1818.13     2012.87     38.07 o 
   9   4   4     1840.88     1939.28     40.87 o 
  10   4   4     5913.16     6223.25    167.82 o 
  11   4   4     5977.77     6119.38    175.92 o 
  12   4   4     2124.46     2132.52     62.14 o 
  13   4   4     3828.00     3841.48    106.03 o 
  14   4   4        0.20       -0.18      2.86 o 
  15   4   4      125.66      136.93      8.98 o 
  16   4   4       20.97       12.32      5.27 o 
 -12   5   4      912.81      976.55     29.51 o 
 -11   5   4       32.68       42.72      5.33 o 
 -10   5   4       27.90       29.64      6.11 o 
  -9   5   4      588.44      604.19     15.14 o 
  -8   5   4       86.58      105.64      5.50 o 
  -7   5   4      582.85      619.02     16.74 o 
  -6   5   4     2142.34     2188.79     64.23 o 
  -5   5   4     1862.41     1874.36     59.37 o 
  -4   5   4       98.11      125.28      3.32 o 
  -3   5   4     4107.17     4521.89     96.21 o 
  -2   5   4      563.92      536.22      7.66 o 
  -1   5   4       31.73       28.24      1.23 o 
   0   5   4    21119.02    18918.78    692.81 o 
   1   5   4     4753.94     4528.02     87.76 o 
   2   5   4    11930.94    11949.82    348.29 o 
   3   5   4     6022.87     5929.69    154.56 o 
   4   5   4      309.63      279.73      5.58 o 
   5   5   4     3472.82     3549.47     65.23 o 
   6   5   4        1.26        3.11      1.10 o 
   7   5   4       83.42       95.90      3.35 o 
   8   5   4      941.77      894.59     16.30 o 
   9   5   4      205.11      203.91      5.36 o 
  10   5   4       85.85       96.93      5.14 o 
  11   5   4     1752.30     1794.36     56.76 o 
  12   5   4      721.04      784.75     22.16 o 
  13   5   4     3394.91     3330.86     92.75 o 
  14   5   4      100.20      111.12      7.42 o 
  15   5   4      958.69      913.03     25.08 o 
  16   5   4      208.93      201.24      9.85 o 
 -12   6   4      253.78      261.74     17.44 o 
 -11   6   4       95.99      111.14      9.30 o 
 -10   6   4     1246.34     1371.02     41.30 o 
  -9   6   4      898.18     1013.90     31.14 o 
  -8   6   4      382.06      417.41     17.94 o 
  -7   6   4      158.44      173.80      8.09 o 
  -6   6   4        6.58        6.93      2.09 o 
  -5   6   4      579.90      657.53     20.60 o 
  -4   6   4      683.37      805.04     21.03 o 
  -3   6   4      210.94      251.98      4.87 o 
  -2   6   4       85.26       76.27      2.54 o 
  -1   6   4     1979.57     2206.97     42.15 o 
   0   6   4     1206.26     1301.96     19.61 o 
   1   6   4      840.10      932.86     13.91 o 
   2   6   4    19656.36    19860.62    761.82 o 
   3   6   4    21262.40    20638.56    797.22 o 
   4   6   4     1013.93     1086.87     30.52 o 
   5   6   4    10483.70    10240.21    286.80 o 
   6   6   4      655.18      635.08      8.59 o 
   7   6   4      857.14      835.51     12.93 o 
   8   6   4      318.10      359.20      7.47 o 
   9   6   4      885.61      897.50     16.49 o 
  10   6   4        6.46       14.55      3.09 o 
  11   6   4     1976.52     1995.47     66.00 o 
  12   6   4       16.59       17.48      3.87 o 
  13   6   4       61.02       76.71      5.78 o 
  14   6   4     1533.78     1552.67     39.85 o 
  15   6   4       85.15      104.78      7.27 o 
  16   6   4        2.81        3.83      4.93 o 
 -11   7   4        2.51        1.68      3.28 o 
 -10   7   4      408.53      441.56     16.28 o 
  -9   7   4      158.99      162.80     12.90 o 
  -8   7   4      650.36      735.43     25.78 o 
  -7   7   4       18.88       33.82      4.76 o 
  -6   7   4      189.33      207.87      9.92 o 
  -5   7   4     2577.99     2642.03     77.49 o 
  -4   7   4       32.08       32.51      2.77 o 
  -3   7   4     1750.87     1755.72     37.23 o 
  -2   7   4       34.07       50.16      6.11 o 
  -1   7   4      452.51      386.15      6.26 o 
   0   7   4     2925.94     2999.68     54.76 o 
   1   7   4     6484.46     6169.81    142.05 o 
   2   7   4     3030.78     2845.28     55.53 o 
   3   7   4       51.78      104.32      4.34 o 
   4   7   4     7921.61     8230.94    211.19 o 
   5   7   4     1884.38     1817.22     36.54 o 
   6   7   4     1933.60     2020.19     41.41 o 
   7   7   4     1457.84     1460.21     25.12 o 
   8   7   4     3556.50     3552.08     71.22 o 
   9   7   4      191.05      218.06      4.57 o 
  10   7   4      186.50      196.56      8.31 o 
  11   7   4      234.29      262.52      7.48 o 
  12   7   4       65.57       77.37      5.30 o 
  13   7   4      394.62      417.42     12.89 o 
  14   7   4      666.86      682.64     21.08 o 
  15   7   4      265.86      258.22     10.10 o 
  16   7   4      809.86      780.01     22.84 o 
 -10   8   4       37.48      232.80    128.38 o 
  -9   8   4      485.26      516.86     30.43 o 
  -8   8   4      441.25      440.26     16.38 o 
  -7   8   4       72.86       77.64      5.35 o 
  -6   8   4       35.94       35.49      3.68 o 
  -5   8   4      514.83      521.96     21.16 o 
  -4   8   4      334.59      330.01      8.26 o 
  -3   8   4     1005.48     1046.54     21.46 o 
  -2   8   4      211.55      249.11      6.23 o 
  -1   8   4      751.94      740.86     12.64 o 
   0   8   4        0.66        8.10      1.71 o 
   1   8   4    18477.84    18056.37    675.33 o 
   2   8   4      312.31      377.61      7.09 o 
   3   8   4     5594.90     5423.22    123.48 o 
   4   8   4    19189.12    20140.23    793.67 o 
   5   8   4        2.03       11.90      3.23 o 
   6   8   4      292.37      222.10      3.47 o 
   7   8   4       45.27       22.98     17.91 o 
   8   8   4      442.27      469.46     12.11 o 
   9   8   4       81.54      105.28      6.01 o 
  10   8   4      102.31      113.75      5.95 o 
  11   8   4      842.86      848.79     19.86 o 
  12   8   4      556.11      536.40     13.83 o 
  13   8   4        2.40        5.37      1.90 o 
  14   8   4       49.64       47.35      3.52 o 
  15   8   4      381.60      393.09     14.73 o 
  16   8   4      616.64      614.32     37.55 o 
  -9   9   4     1087.71     1101.25     88.86 o 
  -8   9   4      559.78      582.82     45.64 o 
  -7   9   4     1260.16     1363.50     48.40 o 
  -6   9   4      498.39      553.13     15.99 o 
  -5   9   4     1088.93     1103.08     37.66 o 
  -4   9   4     1889.93     1864.11     58.06 o 
  -3   9   4      209.16      171.74      5.54 o 
  -2   9   4       16.54       30.80      6.68 o 
  -1   9   4      289.79      303.98     12.24 o 
   0   9   4      118.72       92.16      4.50 o 
   1   9   4     2818.02     2818.97     56.72 o 
   2   9   4      657.34      751.50     21.10 o 
   3   9   4     2975.39     2750.60     63.44 o 
   4   9   4     4614.21     4688.27     99.22 o 
   5   9   4     4742.23     4770.06    102.76 o 
   6   9   4     4660.63     4669.75     97.12 o 
   7   9   4      135.67      130.51      2.29 o 
   8   9   4     1491.91     1464.24     29.92 o 
   9   9   4      229.96      225.51      4.97 o 
  10   9   4      449.51      485.97      6.65 o 
  11   9   4       51.66       54.89      1.47 o 
  12   9   4      192.69      212.61      5.95 o 
  13   9   4      978.27      942.67     23.97 o 
  14   9   4      583.15      566.31     12.15 o 
  15   9   4        5.04        2.98      7.49 o 
  16   9   4       24.64       26.07     12.04 o 
  -8  10   4      330.19      319.01     21.41 o 
  -7  10   4     1250.77     1235.59     83.03 o 
  -6  10   4     2031.00     1999.87     88.75 o 
  -5  10   4      261.43      307.00     12.79 o 
  -4  10   4     2270.71     2462.10    106.75 o 
  -3  10   4      460.25      421.07     10.63 o 
  -2  10   4     1373.40     1317.72     27.12 o 
  -1  10   4      310.43      354.74      8.43 o 
   0  10   4      459.87      476.13      9.41 o 
   1  10   4     1118.39     1142.10     31.89 o 
   2  10   4     3957.63     3921.48    112.21 o 
   3  10   4       10.28        4.45      1.32 o 
   4  10   4     1646.12     1465.06     34.44 o 
   5  10   4      983.75      949.77     15.35 o 
   6  10   4      235.49      263.21      7.93 o 
   7  10   4       19.48       30.00      0.78 o 
   8  10   4     3708.20     3709.29    195.91 o 
   9  10   4     1109.71     1087.55     57.86 o 
  10  10   4     2490.52     2499.03    147.86 o 
  11  10   4       91.93       88.84      9.85 o 
  12  10   4       26.53       13.48     10.38 o 
  13  10   4       34.43       31.81      1.69 o 
  14  10   4     1344.15     1361.35    102.79 o 
  15  10   4      111.56      112.32     14.45 o 
  16  10   4      943.69      930.34     63.41 o 
  -8  11   4      141.21      155.12     12.31 o 
  -7  11   4      226.52      230.90     12.82 o 
  -6  11   4      133.87      164.15      9.19 o 
  -5  11   4      464.53      459.70     29.71 o 
  -4  11   4      838.13      839.25     24.75 o 
  -3  11   4       70.41       70.76      8.39 o 
  -2  11   4     2089.70     2187.66     57.75 o 
  -1  11   4       80.77       99.44      4.93 o 
   0  11   4      195.77      184.44      6.45 o 
   1  11   4      354.78      328.93      8.29 o 
   2  11   4       28.52       44.48      3.25 o 
   3  11   4      186.59      186.21      8.09 o 
   4  11   4      394.78      380.87     17.77 o 
   5  11   4      887.75      870.65     17.65 o 
   6  11   4     2541.88     2631.79     48.05 o 
   7  11   4     1071.99     1044.20     20.64 o 
   8  11   4       29.96       34.59      7.00 o 
   9  11   4       58.86       62.97      7.20 o 
  10  11   4      226.64      217.53     13.65 o 
  11  11   4     1669.70     1628.66     78.48 o 
  12  11   4       27.73       30.73      8.48 o 
  13  11   4      353.73      326.28     19.90 o 
  14  11   4        0.62       10.84      6.83 o 
  15  11   4       59.40       62.39     10.63 o 
  16  11   4      404.52      409.21     27.51 o 
  -6  12   4     1317.21     1278.37    145.87 o 
  -5  12   4      241.91      245.04     20.33 o 
  -4  12   4      873.87      914.14     46.06 o 
  -3  12   4       10.34       13.97      3.70 o 
  -2  12   4       13.80       16.19      3.65 o 
  -1  12   4     1347.25     1291.55     27.91 o 
   0  12   4     1538.01     1578.29     34.71 o 
   1  12   4      528.34      543.86     12.83 o 
   2  12   4      226.71      261.33     12.76 o 
   3  12   4        5.38       11.93      2.79 o 
   4  12   4        3.91       10.37      3.53 o 
   5  12   4      408.08      413.03     13.63 o 
   6  12   4     1194.12     1216.92     19.99 o 
   7  12   4      836.92      856.62     12.89 o 
   8  12   4      213.13      242.25     14.94 o 
   9  12   4     1554.82     1567.48     67.82 o 
  10  12   4      211.88      219.11     13.25 o 
  11  12   4       16.66       16.47      5.91 o 
  12  12   4       39.24       41.67      7.92 o 
  13  12   4       78.59       87.59     11.06 o 
  14  12   4     1092.46     1040.62     80.19 o 
  15  12   4       22.88       22.98      8.44 o 
  -5  13   4      187.75      169.99     13.08 o 
  -4  13   4      715.07      730.40     25.31 o 
  -3  13   4     1297.60     1332.94     41.69 o 
  -2  13   4     1195.67     1215.13     31.50 o 
  -1  13   4      771.06      759.84     21.37 o 
   0  13   4       56.19       71.29     11.59 o 
   1  13   4      185.44      175.25      6.48 o 
   2  13   4        2.60        7.00      2.53 o 
   3  13   4       43.08       38.03      2.95 o 
   4  13   4      913.78      935.33     26.92 o 
   5  13   4      165.11      159.88     10.67 o 
   6  13   4      237.41      256.22      6.57 o 
   7  13   4       62.84       65.99      1.40 o 
   8  13   4      257.51      289.39     17.88 o 
   9  13   4     1201.82     1235.40     68.24 o 
  10  13   4        2.15        1.19      4.12 o 
  11  13   4      853.66      836.19     39.14 o 
  12  13   4       52.72       46.49      8.84 o 
  13  13   4       66.23       57.18      9.94 o 
  14  13   4      127.71      125.83     14.87 o 
  15  13   4      217.93      204.01     23.32 o 
  -4  14   4      112.63      122.68     19.33 o 
  -3  14   4       44.91       36.86      8.26 o 
  -2  14   4      472.00      495.22     16.87 o 
  -1  14   4      747.77      790.45     20.27 o 
   0  14   4        2.78        8.05      3.06 o 
   1  14   4      519.27      519.41     18.26 o 
   2  14   4      166.65      163.69      7.69 o 
   3  14   4      239.18      232.84     17.61 o 
   4  14   4      252.09      275.13     29.12 o 
   5  14   4      439.53      467.58     12.33 o 
   6  14   4      703.63      718.17     23.80 o 
   7  14   4     2635.91     2654.29     52.78 o 
   8  14   4      984.38      971.27     41.66 o 
   9  14   4        0.73       -2.32      5.29 o 
  10  14   4       44.56       49.74      8.24 o 
  11  14   4      290.23      250.18     20.35 o 
  12  14   4      191.26      178.19     17.63 o 
  13  14   4      186.53      212.43     22.61 o 
  14  14   4       37.69       32.53      9.64 o 
  -2  15   4      180.04      219.27     10.43 o 
  -1  15   4        4.63        2.31      3.60 o 
   0  15   4       96.27      115.60      6.39 o 
   1  15   4     1376.28     1369.68     52.12 o 
   2  15   4       26.82       25.08      3.29 o 
   3  15   4      202.18      206.24     13.71 o 
   4  15   4      252.44      236.23     17.44 o 
   5  15   4        1.05        7.57      1.71 o 
   6  15   4      288.12      294.97     15.89 o 
   7  15   4     1259.37     1292.57     90.28 o 
   8  15   4       53.24       58.74     10.20 o 
   9  15   4     1649.62     1744.41     74.82 o 
  10  15   4      397.46      394.64     25.59 o 
  11  15   4      906.77      896.10     53.03 o 
  12  15   4       16.99       17.45      8.95 o 
  13  15   4       74.70       69.11     13.95 o 
  14  15   4       60.87       56.78     11.75 o 
  -1  16   4      877.74      938.23     28.12 o 
   0  16   4      741.86      760.09     21.83 o 
   1  16   4       18.65       10.03      3.99 o 
   2  16   4      104.51       92.67      7.20 o 
   3  16   4       55.97       57.92      4.64 o 
   4  16   4      177.18      158.51     15.89 o 
   5  16   4      533.33      589.03     31.00 o 
   6  16   4      140.26      135.56     25.31 o 
   7  16   4        4.40        9.81      5.63 o 
   8  16   4      254.55      265.17     19.48 o 
   9  16   4      481.09      523.11     27.34 o 
  10  16   4      756.60      732.67     51.61 o 
  11  16   4        8.98       13.31      8.51 o 
  12  16   4       59.53       61.09     10.84 o 
  13  16   4      283.36      265.57     21.31 o 
   2  17   4      301.69      251.96     14.82 o 
   3  17   4       48.25       47.68      4.68 o 
   4  17   4      364.56      380.86     26.30 o 
   5  17   4       55.42       73.93     10.05 o 
   6  17   4       47.03       67.04     12.23 o 
   7  17   4     1355.10     1337.28     77.34 o 
   8  17   4      672.42      702.38     75.92 o 
   9  17   4       82.04       80.53     11.06 o 
  11  17   4       15.28       22.14      8.03 o 
   6  18   4       49.09       69.73     10.40 o 
   7  18   4       49.14       71.86     11.33 o 
   8  18   4     1027.02     1000.33     64.55 o 
  -9 -15   5       44.00       54.59     17.63 o 
  -8 -15   5       56.82       66.31     17.06 o 
  -7 -15   5       18.00       18.28      9.55 o 
  -6 -15   5       66.20       83.99     16.11 o 
  -5 -15   5       36.88       52.09     10.44 o 
  -4 -15   5      699.67      733.62     55.69 o 
  -3 -15   5      439.44      423.37     17.61 o 
  -2 -15   5      324.98      322.43     15.53 o 
 -11 -14   5        6.60        3.84     12.08 o 
 -10 -14   5      176.53      175.44     25.31 o 
  -9 -14   5       54.99       69.67     16.78 o 
  -8 -14   5     1180.66     1310.68    171.60 o 
  -7 -14   5        0.38       -4.32      5.67 o 
  -6 -14   5      139.07      155.23     20.05 o 
  -5 -14   5      114.80      122.63     10.77 o 
  -4 -14   5        0.05        3.78      2.41 o 
  -3 -14   5        2.89        5.01      4.36 o 
  -2 -14   5      439.06      486.62     15.82 o 
  -1 -14   5     1327.82     1433.11     40.88 o 
   0 -14   5       78.13       92.92      7.27 o 
   1 -14   5      143.15      129.44     14.55 o 
 -12 -13   5       11.41       14.79     10.24 o 
 -11 -13   5      528.41      599.69     44.07 o 
 -10 -13   5      175.55      189.28     16.28 o 
  -9 -13   5       25.15       24.13      7.83 o 
  -8 -13   5      181.97      193.79     34.97 o 
  -7 -13   5       45.47       59.32      9.49 o 
  -6 -13   5      603.26      590.64     40.80 o 
  -5 -13   5      234.79      257.64     19.32 o 
  -4 -13   5      343.87      346.45     12.60 o 
  -3 -13   5      686.51      718.96     17.47 o 
  -2 -13   5      101.47      115.22      6.37 o 
  -1 -13   5       76.14       57.35      9.93 o 
   0 -13   5       70.84       85.74      6.65 o 
   1 -13   5      225.74      251.30     11.69 o 
   2 -13   5      144.66      145.87     10.10 o 
   3 -13   5        1.35        2.46      3.94 o 
 -13 -12   5      547.03      565.56     29.54 o 
 -12 -12   5       12.21       11.60      6.42 o 
 -11 -12   5      227.92      232.60     24.74 o 
 -10 -12   5       10.42       10.55      6.33 o 
  -9 -12   5       80.11       73.84     12.40 o 
  -8 -12   5      280.81      309.15     26.02 o 
  -7 -12   5       14.27       18.80      4.51 o 
  -6 -12   5       77.38       62.36      5.83 o 
  -5 -12   5       16.80       21.82      2.57 o 
  -4 -12   5      102.51      109.26     10.08 o 
  -3 -12   5     1427.63     1497.78     32.68 o 
  -2 -12   5       15.80       15.54      3.19 o 
  -1 -12   5     1222.76     1309.40     32.07 o 
   0 -12   5       33.07       31.97      6.71 o 
   1 -12   5       98.95      113.64      8.06 o 
   2 -12   5        6.71       10.62      4.28 o 
   3 -12   5       20.59       24.74      5.24 o 
   4 -12   5       15.75       14.31      5.56 o 
 -14 -11   5      513.20      537.12     36.54 o 
 -13 -11   5      659.60      678.39     49.33 o 
 -12 -11   5       16.35       18.67      8.09 o 
 -11 -11   5      639.89      709.37     30.82 o 
 -10 -11   5     1362.61     1393.67     52.78 o 
  -9 -11   5        2.82        4.56      4.90 o 
  -8 -11   5       37.28       28.47      2.62 o 
  -7 -11   5      614.00      587.89     19.21 o 
  -6 -11   5      158.14      159.63      5.75 o 
  -5 -11   5      579.30      580.29     12.03 o 
  -4 -11   5        5.70       13.57      2.36 o 
  -3 -11   5      269.33      290.50      8.57 o 
  -2 -11   5      815.24      909.76     21.23 o 
  -1 -11   5      418.86      420.87     12.16 o 
   0 -11   5      215.72      223.32      9.42 o 
   1 -11   5      111.70      128.18      8.10 o 
   2 -11   5      728.28      746.15     37.06 o 
   3 -11   5      174.16      184.60     14.90 o 
   4 -11   5        2.24        6.30      4.34 o 
   5 -11   5      319.68      326.09     16.38 o 
   6 -11   5       30.25       28.89      6.82 o 
 -14 -10   5      138.88      152.57     15.95 o 
 -13 -10   5       43.74       32.49     12.02 o 
 -12 -10   5        9.37       17.24      7.04 o 
 -11 -10   5      351.09      378.45     21.57 o 
 -10 -10   5     1969.92     2036.27     79.59 o 
  -9 -10   5       61.22       66.22      9.30 o 
  -8 -10   5      287.71      283.56     13.99 o 
  -7 -10   5       41.41       40.71      6.27 o 
  -6 -10   5       83.22       77.27      2.94 o 
  -5 -10   5     1534.67     1632.54     44.61 o 
  -4 -10   5       83.80       99.11      4.43 o 
  -3 -10   5     3554.37     3700.27     87.39 o 
  -2 -10   5     3905.95     3999.66     99.61 o 
  -1 -10   5      810.99      850.48     20.98 o 
   0 -10   5     3463.08     3681.01     92.65 o 
   1 -10   5     1327.14     1355.83     42.19 o 
   2 -10   5       54.40       47.88      5.76 o 
   3 -10   5       90.65       97.30      7.33 o 
   4 -10   5       68.88       73.23      7.08 o 
   5 -10   5      334.96      310.35     27.37 o 
   6 -10   5      136.44      141.54     11.65 o 
   7 -10   5      235.73      281.03     43.00 o 
 -15  -9   5      253.60      249.57     20.15 o 
 -14  -9   5       22.46       15.15      6.02 o 
 -13  -9   5     1696.41     1685.57    104.36 o 
 -12  -9   5      780.88      783.26     30.35 o 
 -11  -9   5       92.46       99.86     11.10 o 
 -10  -9   5        4.57        6.88      1.18 o 
  -9  -9   5       35.88       37.54      1.19 o 
  -8  -9   5      988.54     1016.54     20.77 o 
  -7  -9   5       11.49       10.26      2.10 o 
  -6  -9   5       12.00        9.06      1.53 o 
  -5  -9   5        5.55        9.95      3.04 o 
  -4  -9   5        1.06        5.99      1.57 o 
  -3  -9   5      857.17      815.90     16.44 o 
  -2  -9   5      155.68      158.36      5.41 o 
  -1  -9   5     1140.56     1134.41     25.22 o 
   0  -9   5     6856.48     7270.17    215.50 o 
   1  -9   5     1482.42     1486.22     47.44 o 
   2  -9   5     2636.47     2768.61    112.21 o 
   3  -9   5       23.69       22.31      4.72 o 
   4  -9   5      296.70      314.16     17.00 o 
   5  -9   5      606.99      580.63     33.90 o 
   6  -9   5      825.98      845.66     50.11 o 
   7  -9   5       66.59       70.66      9.84 o 
   8  -9   5      527.30      506.94     28.89 o 
 -15  -8   5        3.18        6.30      5.18 o 
 -14  -8   5       44.04       33.05      6.80 o 
 -13  -8   5      435.05      459.91     20.06 o 
 -12  -8   5      395.53      362.65      7.39 o 
 -11  -8   5     1446.33     1395.48     29.17 o 
 -10  -8   5     1408.62     1401.45     30.56 o 
  -9  -8   5       51.66       49.27      2.40 o 
  -8  -8   5        7.77       16.20      1.81 o 
  -7  -8   5      260.80      253.73      6.50 o 
  -6  -8   5      606.59      593.93     11.53 o 
  -5  -8   5      944.80      944.09     24.13 o 
  -4  -8   5     2708.21     2652.29     50.93 o 
  -3  -8   5     1319.86     1399.73     24.38 o 
  -2  -8   5     2129.08     2056.37     40.71 o 
  -1  -8   5     2762.36     2865.67     59.42 o 
   0  -8   5     1282.32     1246.17     28.98 o 
   1  -8   5        0.54       15.70      6.36 o 
   2  -8   5     2439.29     2424.19     86.44 o 
   3  -8   5     1005.75      996.43     46.76 o 
   4  -8   5      742.34      712.36     41.80 o 
   5  -8   5      115.81      136.26      8.37 o 
   6  -8   5      771.32      726.48     34.98 o 
   7  -8   5        1.01       -5.17      6.80 o 
   8  -8   5     1670.19     1594.95     60.77 o 
   9  -8   5      505.10      480.34     23.37 o 
 -15  -7   5     1433.10     1374.83     58.70 o 
 -14  -7   5      602.91      607.17     16.45 o 
 -13  -7   5      115.60      107.84      4.77 o 
 -12  -7   5      104.89      119.54      4.53 o 
 -11  -7   5      468.13      471.52      9.89 o 
 -10  -7   5     1996.45     1954.74     51.18 o 
  -9  -7   5     1308.58     1245.80     32.11 o 
  -8  -7   5      439.42      455.66     12.15 o 
  -7  -7   5      210.65      204.90      3.87 o 
  -6  -7   5      466.14      489.94      8.15 o 
  -5  -7   5       82.47       90.26      3.98 o 
  -4  -7   5     2407.65     2264.44     43.59 o 
  -3  -7   5      832.02      887.37     16.95 o 
  -2  -7   5     5763.48     5673.74    135.35 o 
  -1  -7   5      656.52      633.84     16.47 o 
   0  -7   5     2460.97     2367.28     53.24 o 
   1  -7   5     1726.80     1664.49     35.46 o 
   2  -7   5       33.92       37.49      3.75 o 
   3  -7   5       13.72       22.40      3.93 o 
   4  -7   5      117.86      122.84      7.55 o 
   5  -7   5       34.24       39.57      5.12 o 
   6  -7   5       51.98       62.83      6.72 o 
   7  -7   5      175.68      163.77     12.27 o 
   8  -7   5       83.19       98.36     13.92 o 
   9  -7   5      413.93      381.78     22.80 o 
  10  -7   5      121.63      139.71     15.54 o 
 -15  -6   5       18.82        8.25      3.73 o 
 -14  -6   5     1052.27     1010.26     21.78 o 
 -13  -6   5      531.21      556.24     12.49 o 
 -12  -6   5     2222.91     2191.60     53.97 o 
 -11  -6   5      171.95      147.87      4.48 o 
 -10  -6   5      867.77      812.25     18.47 o 
  -9  -6   5     1211.41     1216.14     32.30 o 
  -8  -6   5       38.62       35.36      2.23 o 
  -7  -6   5       11.97       18.72      1.71 o 
  -6  -6   5      323.77      340.09      5.87 o 
  -5  -6   5     1269.27     1248.01     19.10 o 
  -4  -6   5       32.20       41.06      1.78 o 
  -3  -6   5       15.60       26.31      1.89 o 
  -2  -6   5     1629.49     1523.82     26.06 o 
  -1  -6   5      193.96      179.93      4.46 o 
   0  -6   5     5678.57     5623.24    161.17 o 
   1  -6   5     5192.46     5074.59    147.79 o 
   2  -6   5     1388.80     1379.44     47.67 o 
   3  -6   5     3979.95     3681.78    136.65 o 
   4  -6   5       17.33       20.56      3.54 o 
   5  -6   5        2.01       10.21      4.41 o 
   6  -6   5      401.67      422.70     14.56 o 
   7  -6   5      830.46      836.98     31.36 o 
   8  -6   5      487.57      444.18     17.48 o 
   9  -6   5      102.85      103.82     14.15 o 
  10  -6   5      932.81      825.98     37.72 o 
  11  -6   5      693.69      647.05     34.17 o 
 -15  -5   5      192.45      165.89      9.32 o 
 -14  -5   5      229.13      212.13     12.07 o 
 -13  -5   5       29.81       37.17      4.16 o 
 -12  -5   5       27.03       52.92      3.66 o 
 -11  -5   5      365.55      344.77     10.43 o 
 -10  -5   5     4247.88     4240.55    120.29 o 
  -9  -5   5     2585.83     2564.02     58.44 o 
  -8  -5   5     1103.54     1084.74     22.61 o 
  -7  -5   5     4575.64     4368.17     91.01 o 
  -6  -5   5       97.66      100.99      3.03 o 
  -5  -5   5      577.22      542.29     13.35 o 
  -4  -5   5     4417.36     4376.97     88.98 o 
  -3  -5   5     3866.71     4033.44     79.03 o 
  -2  -5   5     6737.11     6806.73    205.50 o 
  -1  -5   5      451.80      308.21      9.12 o 
   0  -5   5       20.10       55.13      3.37 o 
   1  -5   5       85.68       74.95      4.59 o 
   2  -5   5       90.21       69.43      4.36 o 
   3  -5   5     3240.08     3298.35     94.36 o 
   4  -5   5       96.85      102.36      5.46 o 
   5  -5   5     2320.60     2320.27     81.06 o 
   6  -5   5     1906.85     1878.87     71.08 o 
   7  -5   5      419.96      433.71     22.64 o 
   8  -5   5        4.43       18.48      4.95 o 
   9  -5   5     1469.45     1394.35     47.53 o 
  10  -5   5       84.77       97.75     10.36 o 
  11  -5   5      187.98      200.13     14.99 o 
 -15  -4   5       70.05       59.49      5.10 o 
 -14  -4   5      537.66      502.42     14.14 o 
 -13  -4   5      114.73      126.90      7.15 o 
 -12  -4   5      515.60      516.05     16.40 o 
 -11  -4   5      594.54      575.14     13.32 o 
 -10  -4   5      166.81      152.85      5.91 o 
  -9  -4   5       91.54      103.03      4.53 o 
  -8  -4   5      587.77      564.30     11.49 o 
  -7  -4   5     4067.14     4082.22     83.25 o 
  -6  -4   5     1209.71     1210.23     19.53 o 
  -5  -4   5     1551.89     1511.51     23.19 o 
  -4  -4   5       75.89       77.54      2.16 o 
  -3  -4   5     3138.67     3227.53     68.83 o 
  -2  -4   5     3446.04     3313.51     88.61 o 
  -1  -4   5    18903.81    18690.16    704.68 o 
   0  -4   5      176.92      143.47      4.51 o 
   1  -4   5     1652.84     1270.86     35.67 o 
   2  -4   5       21.22       12.59      7.41 o 
   3  -4   5     2141.80     2217.20     59.67 o 
   4  -4   5     1369.82     1330.10     44.30 o 
   5  -4   5      206.49      194.54      7.90 o 
   6  -4   5      720.39      768.30     23.56 o 
   7  -4   5        1.33        5.14      3.43 o 
   8  -4   5     1664.20     1573.89     52.42 o 
   9  -4   5       33.14       31.97      5.53 o 
  10  -4   5       83.85       82.92      8.63 o 
  11  -4   5       35.37       37.65      7.51 o 
  12  -4   5       61.63       73.40      9.37 o 
 -15  -3   5      185.13      178.01      7.63 o 
 -14  -3   5       20.38       10.75      4.57 o 
 -12  -3   5      616.55      560.42     21.96 o 
 -11  -3   5      958.68     1047.03     20.18 o 
 -10  -3   5      205.90      233.72      6.59 o 
  -9  -3   5     7116.93     7196.69    204.07 o 
  -8  -3   5      491.96      456.79      8.18 o 
  -7  -3   5      348.35      354.82      7.24 o 
  -6  -3   5      125.30      113.33      3.43 o 
  -5  -3   5      341.03      302.19      4.64 o 
  -4  -3   5     1075.93     1067.73     23.19 o 
  -3  -3   5       74.74       66.07      4.43 o 
  -2  -3   5     2157.01     2143.60     48.22 o 
  -1  -3   5      235.40      268.92      9.46 o 
   0  -3   5       45.71       56.66      3.10 o 
   1  -3   5     1036.83      959.88     21.53 o 
   2  -3   5     3835.19     3993.75     87.42 o 
   3  -3   5     3607.13     3365.39    108.68 o 
   4  -3   5     4960.61     4887.08    120.02 o 
   5  -3   5      293.33      307.89      9.58 o 
   6  -3   5     2410.48     2415.22     60.00 o 
   7  -3   5      179.13      184.24      8.33 o 
   8  -3   5      307.94      242.45     12.04 o 
   9  -3   5       65.71       80.28      8.18 o 
  10  -3   5      127.44      137.20      9.28 o 
  11  -3   5      537.31      518.27     20.24 o 
  12  -3   5      625.29      656.29     27.21 o 
  13  -3   5        8.06        7.25      5.72 o 
 -15  -2   5       49.96       49.65     12.85 o 
 -14  -2   5      407.79      428.68     17.07 o 
 -13  -2   5       22.68       22.45      3.87 o 
 -12  -2   5       28.35       18.55      4.47 o 
 -11  -2   5      309.67      322.51      8.67 o 
 -10  -2   5      434.37      398.11      9.41 o 
  -9  -2   5     6415.43     6191.43    157.03 o 
  -8  -2   5     1015.11     1022.02     17.86 o 
  -7  -2   5     7214.25     7540.96    198.36 o 
  -6  -2   5    12416.83    13162.84    434.10 o 
  -5  -2   5      601.81      699.15     10.77 o 
  -4  -2   5      432.34      375.04      6.61 o 
  -3  -2   5     4374.12     4397.77     94.21 o 
  -2  -2   5        0.20        5.68      1.94 o 
  -1  -2   5     1247.56     1109.58     26.68 o 
   0  -2   5     2590.04     2327.71     59.42 o 
   1  -2   5      467.63      453.80     10.59 o 
   2  -2   5      818.48      678.71     14.04 o 
   3  -2   5     1725.43     1461.23     44.15 o 
   4  -2   5       69.98       67.67      3.53 o 
   5  -2   5     3535.57     3492.76    125.50 o 
   6  -2   5     3028.22     3056.02     67.83 o 
   7  -2   5       30.58       36.69      4.99 o 
   8  -2   5        4.56       11.51      3.68 o 
   9  -2   5        3.42        4.98      3.39 o 
  10  -2   5      573.10      538.09     18.00 o 
  11  -2   5      524.54      524.31     21.51 o 
  12  -2   5     1081.09     1085.32     46.87 o 
  13  -2   5      157.61      168.97     13.78 o 
 -15  -1   5      107.48      134.49     23.68 o 
 -14  -1   5        2.48        3.28      4.09 o 
 -13  -1   5      123.97      147.91     16.79 o 
 -12  -1   5       11.16       15.36      3.16 o 
 -11  -1   5      109.65      119.58      5.92 o 
 -10  -1   5     1594.07     1515.28     30.01 o 
  -9  -1   5       21.62       25.49      4.23 o 
  -8  -1   5     1109.39     1130.53     22.26 o 
  -7  -1   5     2822.50     2723.96     50.62 o 
  -6  -1   5     9242.77     9838.72    277.22 o 
  -5  -1   5      273.50      351.95      5.34 o 
  -4  -1   5    18551.78    18335.15    668.80 o 
  -3  -1   5      654.98      822.32     17.69 o 
  -2  -1   5     6844.47     6682.31    224.66 o 
  -1  -1   5      162.66      148.34      5.58 o 
   0  -1   5     3177.90     3087.50     51.47 o 
   1  -1   5      831.57      854.07     12.73 o 
   2  -1   5     9397.48     9554.64    260.79 o 
   3  -1   5      326.13      332.76      6.72 o 
   4  -1   5     4375.20     4360.13     98.18 o 
   5  -1   5      794.27      694.08     18.63 o 
   6  -1   5        0.29       -0.17      1.90 o 
   7  -1   5      210.63      198.61      8.04 o 
   8  -1   5      341.89      343.88     13.54 o 
   9  -1   5      436.41      470.22     16.16 o 
  10  -1   5       57.24       59.86      6.72 o 
  11  -1   5        4.35        2.91      3.95 o 
  12  -1   5     1443.19     1310.94     50.97 o 
  13  -1   5     1205.91     1152.17     53.81 o 
  14  -1   5     1641.09     1668.09    108.39 o 
 -14   0   5      445.10      485.36     59.18 o 
 -13   0   5       54.51       38.80      5.27 o 
 -12   0   5      288.65      329.55     37.35 o 
 -11   0   5      970.73      990.63     42.93 o 
 -10   0   5      710.26      705.68     17.16 o 
  -9   0   5      644.23      635.16     15.25 o 
  -8   0   5     6924.97     6912.27    183.63 o 
  -7   0   5      125.97      114.42      5.25 o 
  -6   0   5     5817.79     6026.68    141.19 o 
  -5   0   5     3732.87     3475.06     64.19 o 
  -4   0   5     4258.71     4436.05     87.88 o 
  -3   0   5      876.19      953.61     11.39 o 
  -2   0   5      295.41      309.56      4.65 o 
  -1   0   5      182.24      172.75      4.35 o 
   0   0   5     2088.97     1901.88     26.29 o 
   1   0   5        0.98        1.99      0.92 o 
   2   0   5      278.05      226.38      5.21 o 
   3   0   5     1521.30     1547.34     33.37 o 
   4   0   5     9687.59     9799.19    278.83 o 
   5   0   5     2578.25     3148.46     62.95 o 
   6   0   5     1335.13     1165.36     25.08 o 
   7   0   5     5772.10     6000.40    165.24 o 
   8   0   5      164.22      227.14     10.06 o 
   9   0   5      481.75      492.34     14.78 o 
  10   0   5     2010.75     2041.41     50.60 o 
  11   0   5      407.83      406.58     15.63 o 
  12   0   5      552.20      535.15     21.12 o 
  13   0   5       50.81       31.69      6.99 o 
  14   0   5      861.42      773.95     30.30 o 
 -14   1   5      983.54      990.21     30.21 o 
 -13   1   5      841.40      919.37     83.77 o 
 -12   1   5       20.61       28.58      7.10 o 
 -11   1   5      124.57      153.94     24.20 o 
 -10   1   5        7.02       11.88      2.60 o 
  -9   1   5      702.55      714.18     16.27 o 
  -8   1   5     4631.93     4692.31    108.99 o 
  -7   1   5      125.55      147.69      4.29 o 
  -6   1   5     5786.40     5405.18    121.27 o 
  -5   1   5     2165.59     2097.58     33.52 o 
  -4   1   5     1590.70     1363.92     19.31 o 
  -3   1   5      111.12       93.51      2.01 o 
  -2   1   5      153.76      184.09      2.98 o 
  -1   1   5     1008.09     1152.19     14.65 o 
   0   1   5      724.00      761.75     11.12 o 
   1   1   5       17.60        6.39      1.03 o 
   2   1   5     5850.68     6286.65    177.18 o 
   3   1   5      348.84      300.39      8.29 o 
   4   1   5      815.22      787.00     21.63 o 
   5   1   5        6.89       20.80      2.39 o 
   6   1   5     1412.52     1357.84     28.85 o 
   7   1   5     2167.38     2113.56     48.51 o 
   8   1   5       77.57       81.66      6.26 o 
   9   1   5     2447.55     2571.94     62.75 o 
  10   1   5      151.85      156.13      8.91 o 
  11   1   5     1038.42     1052.74     28.27 o 
  12   1   5     1975.37     2122.69     67.43 o 
  13   1   5      251.40      232.14     13.90 o 
  14   1   5      479.94      451.32     19.67 o 
  15   1   5      457.83      435.89     20.72 o 
 -14   2   5      470.44      516.41     55.95 o 
 -12   2   5       60.43       78.82      8.60 o 
 -11   2   5      775.81      789.52     19.47 o 
 -10   2   5     2249.77     2377.42     68.46 o 
  -9   2   5       52.88       56.70      3.67 o 
  -8   2   5      364.46      407.39     12.60 o 
  -7   2   5      896.01      832.48     15.85 o 
  -6   2   5     1966.35     1931.32     38.21 o 
  -5   2   5      142.15      158.08      3.95 o 
  -4   2   5      157.67      265.51      4.13 o 
  -3   2   5     1697.68     1686.47     47.24 o 
  -2   2   5       19.84       42.41      2.59 o 
  -1   2   5      911.27      856.37     16.27 o 
   0   2   5       98.09      147.99      1.84 o 
   1   2   5      752.62      684.87     12.39 o 
   2   2   5      184.93      173.12      3.04 o 
   3   2   5      320.46      277.83      5.99 o 
   4   2   5     2832.31     2931.03     61.44 o 
   5   2   5     3834.42     3680.35     77.38 o 
   6   2   5      255.27      222.91      5.55 o 
   7   2   5      147.37      163.51      5.41 o 
   8   2   5      465.27      372.96     12.15 o 
   9   2   5      744.77      730.56     18.11 o 
  10   2   5        2.63        2.58      2.98 o 
  11   2   5      373.41      391.59     14.10 o 
  12   2   5       33.47       40.32      5.54 o 
  13   2   5      364.24      358.49     15.09 o 
  14   2   5       69.61       87.77      7.81 o 
  15   2   5       97.60       81.75      9.08 o 
 -13   3   5     1290.11     1375.67     39.32 o 
 -12   3   5       69.04       99.31     13.24 o 
 -11   3   5      539.32      592.45     50.20 o 
 -10   3   5      598.42      736.22     68.02 o 
  -9   3   5       11.09       15.89      3.15 o 
  -8   3   5     3540.73     3678.62     82.77 o 
  -7   3   5     1530.68     1566.22     28.61 o 
  -6   3   5      494.36      512.67     10.42 o 
  -5   3   5     4604.06     4503.52    109.38 o 
  -4   3   5       21.81       72.82      1.86 o 
  -3   3   5       87.08      123.96      4.06 o 
  -2   3   5      248.71      217.20      4.88 o 
  -1   3   5     3637.61     3575.45    101.23 o 
   0   3   5      131.62      184.81      3.36 o 
   1   3   5     9241.55     9667.73    252.12 o 
   2   3   5      106.72       78.37      4.23 o 
   3   3   5      298.80      241.37      3.89 o 
   4   3   5     1053.24      922.60     14.62 o 
   5   3   5    15213.14    15910.85    554.53 o 
   6   3   5      402.52      442.03      8.87 o 
   7   3   5    15548.71    16679.96    628.00 o 
   8   3   5     1329.79     1310.30     26.72 o 
   9   3   5      207.18      211.40      8.18 o 
  10   3   5      292.20      307.16      9.72 o 
  11   3   5      225.24      246.34      9.77 o 
  12   3   5      398.52      400.38     15.43 o 
  13   3   5      401.93      381.98     13.88 o 
  14   3   5       26.21       30.10      5.08 o 
  15   3   5       74.75       87.53      8.64 o 
 -13   4   5      753.51      776.02     25.22 o 
 -12   4   5       10.18       10.78      3.91 o 
 -11   4   5      396.71      408.55     16.11 o 
 -10   4   5      249.10      316.11     54.33 o 
  -9   4   5       52.69       47.16      5.27 o 
  -8   4   5        9.22       13.02      3.87 o 
  -7   4   5     1743.12     1820.07     34.90 o 
  -6   4   5     3419.57     3454.02     73.74 o 
  -5   4   5     2184.21     2033.58     41.02 o 
  -4   4   5        8.85       16.74      1.76 o 
  -3   4   5     1884.93     1777.19     36.98 o 
  -2   4   5      422.13      349.46      5.75 o 
  -1   4   5     2008.04     2070.07     29.15 o 
   0   4   5      153.30      179.06      2.23 o 
   1   4   5        9.83       27.53      3.32 o 
   2   4   5       69.27       72.43      2.94 o 
   3   4   5     3250.61     3381.26     60.06 o 
   4   4   5      115.53      115.76      2.59 o 
   5   4   5      426.89      461.03      6.99 o 
   7   4   5     3544.56     3581.02     73.54 o 
   8   4   5      487.68      511.35     10.98 o 
   9   4   5     9859.10    10181.34    323.35 o 
  10   4   5     3587.70     3733.58     92.93 o 
  11   4   5      501.79      495.47     14.33 o 
  12   4   5       20.16       20.02      4.19 o 
  13   4   5     1356.64     1272.63     34.39 o 
  14   4   5       51.58       36.60      5.00 o 
  15   4   5      849.11      751.89     24.30 o 
  16   4   5       90.47       86.45      7.41 o 
 -12   5   5       14.62       10.93      7.11 o 
 -11   5   5      272.17      273.34     10.92 o 
 -10   5   5        4.63        9.16      2.93 o 
  -9   5   5      104.41      122.47     18.63 o 
  -8   5   5     1027.22     1121.65     32.30 o 
  -7   5   5        3.79        7.44      2.41 o 
  -6   5   5     1403.10     1470.03     36.27 o 
  -5   5   5      364.81      397.08     10.38 o 
  -4   5   5     2231.92     2234.87     49.84 o 
  -3   5   5     2050.56     1762.88     28.36 o 
  -2   5   5     1910.41     1887.76     29.40 o 
  -1   5   5     2709.65     2602.38     40.82 o 
   0   5   5     5094.32     5041.08    146.93 o 
   1   5   5     5413.49     5827.34    123.26 o 
   2   5   5      290.75      299.53      6.12 o 
   3   5   5     3388.26     3403.11     71.86 o 
   4   5   5       60.07       82.98      2.08 o 
   5   5   5     4777.43     4779.78     99.82 o 
   6   5   5      801.46      779.62     11.78 o 
   7   5   5      710.18      727.41     17.89 o 
   8   5   5      854.22      838.31     16.00 o 
   9   5   5      686.79      621.29     13.78 o 
  10   5   5       26.70       47.91      3.54 o 
  11   5   5       43.81       42.61      3.82 o 
  12   5   5     3500.74     3455.00     98.17 o 
  13   5   5       56.42       53.81      5.13 o 
  14   5   5       16.96       23.10      4.07 o 
  15   5   5      233.72      241.50     14.23 o 
  16   5   5       45.17       27.00     11.25 o 
 -11   6   5      691.26      688.24     26.77 o 
 -10   6   5      166.79      202.70     38.26 o 
  -9   6   5      161.83      175.82      8.16 o 
  -8   6   5      646.62      711.85     43.87 o 
  -7   6   5      136.68      154.30      5.47 o 
  -6   6   5       60.88       62.76      4.00 o 
  -5   6   5     1532.27     1515.84     30.67 o 
  -4   6   5     2156.94     2063.52     37.20 o 
  -3   6   5      359.01      375.37      6.06 o 
  -2   6   5     1130.80     1051.99     14.84 o 
  -1   6   5       71.59       27.28      1.56 o 
   0   6   5     4742.79     4489.44     89.35 o 
   1   6   5       80.71       58.54      2.25 o 
   2   6   5     2144.61     2235.32     35.73 o 
   3   6   5     1064.91     1116.10     24.74 o 
   4   6   5      308.56      279.81      4.36 o 
   5   6   5      334.28      265.10      5.67 o 
   6   6   5     5773.26     6020.78    140.45 o 
   7   6   5     2661.66     2491.90     45.59 o 
   8   6   5     8987.19     9069.43    260.04 o 
   9   6   5     1062.82     1082.63     23.02 o 
  10   6   5     4046.85     4210.09    100.10 o 
  11   6   5      685.21      713.50     16.17 o 
  12   6   5     1528.20     1483.05     37.22 o 
  13   6   5      187.99      161.22      7.44 o 
  14   6   5       72.58       75.79      5.36 o 
  15   6   5       15.74       17.57      3.64 o 
  16   6   5      125.82      124.59      8.35 o 
 -11   7   5      142.52      137.43     14.08 o 
 -10   7   5       95.19       97.11      7.47 o 
  -9   7   5      249.27      267.48     11.18 o 
  -8   7   5       62.98       68.58      4.60 o 
  -7   7   5        4.68        7.33      3.37 o 
  -6   7   5      140.96      163.18      5.48 o 
  -5   7   5     4219.46     4269.65    101.76 o 
  -4   7   5      230.78      224.17      7.46 o 
  -3   7   5      619.64      536.20     10.13 o 
  -2   7   5     3397.74     3246.77     63.68 o 
  -1   7   5       90.00       81.86      2.10 o 
   0   7   5     1385.52     1368.25     20.55 o 
   1   7   5        1.76       17.75      2.74 o 
   2   7   5       36.61       41.35      2.30 o 
   3   7   5      157.95      163.92      5.54 o 
   4   7   5     3522.89     3836.03    101.32 o 
   5   7   5        4.35        6.33      1.10 o 
   6   7   5        2.39        6.48      1.72 o 
   7   7   5      762.39      676.74     11.99 o 
   8   7   5     2238.01     2228.88     42.06 o 
   9   7   5      209.54      194.55      6.17 o 
  10   7   5     3156.72     3197.76     79.54 o 
  11   7   5     1133.25     1108.87     32.79 o 
  12   7   5      782.92      765.48     20.93 o 
  13   7   5     1454.44     1414.22     46.75 o 
  14   7   5       42.88       34.04      3.68 o 
  15   7   5      200.62      167.45     10.75 o 
  16   7   5      317.65      292.35     11.67 o 
 -10   8   5      295.82      325.41     55.72 o 
  -9   8   5      207.31      221.91      9.42 o 
  -8   8   5        9.10        8.49      2.83 o 
  -7   8   5     1203.84     1248.37     35.53 o 
  -6   8   5       40.97       41.73      3.90 o 
  -5   8   5      197.92      189.99      7.05 o 
  -4   8   5     1520.30     1541.21     44.83 o 
  -3   8   5      203.56      211.42     13.96 o 
  -2   8   5     4452.41     4303.60     97.37 o 
  -1   8   5      146.27      133.67      3.31 o 
   0   8   5     7593.49     7045.32    177.87 o 
   1   8   5       21.44       59.01      2.39 o 
   2   8   5     7954.30     8026.83    208.89 o 
   3   8   5     7873.43     8306.99    218.95 o 
   4   8   5    10761.61    11352.66    344.96 o 
   5   8   5     2355.46     2509.14     46.19 o 
   6   8   5     8622.40     8817.39    236.44 o 
   7   8   5      384.27      392.06      7.47 o 
   8   8   5     1970.02     1930.76     33.52 o 
   9   8   5     1376.26     1364.98     33.58 o 
  10   8   5      205.20      203.77      6.56 o 
  11   8   5      449.25      462.72     10.18 o 
  12   8   5        9.77       21.30      2.59 o 
  13   8   5     2960.45     2959.94     76.17 o 
  14   8   5       76.20       70.67      4.62 o 
  15   8   5      291.44      275.46     12.85 o 
  16   8   5      106.43       89.59      6.64 o 
  -9   9   5      359.27      371.35     25.16 o 
  -8   9   5        6.29        5.77      4.71 o 
  -7   9   5      123.60      125.86     20.73 o 
  -6   9   5     1204.77     1149.84     43.69 o 
  -5   9   5      263.57      288.50     10.00 o 
  -4   9   5     1253.43     1292.23     35.38 o 
  -3   9   5      442.01      458.89     24.38 o 
  -2   9   5        7.77       12.16      2.02 o 
  -1   9   5     1207.75     1075.47     19.30 o 
   0   9   5     3855.50     3622.93     75.30 o 
   1   9   5     2789.71     2816.48     52.36 o 
   2   9   5     2194.82     2077.84     39.97 o 
   3   9   5     1653.78     1596.57     30.90 o 
   4   9   5     4950.82     5298.57    118.21 o 
   5   9   5      477.84      513.41      7.84 o 
   6   9   5      709.98      684.54     14.70 o 
   7   9   5      103.94      110.39      3.57 o 
   8   9   5     8131.60     8561.17    308.28 o 
   9   9   5     3114.63     3143.76     65.82 o 
  10   9   5     1399.06     1409.33     37.64 o 
  11   9   5     1112.09     1095.93     22.23 o 
  12   9   5      588.51      585.76     14.00 o 
  13   9   5       14.61       18.89      2.54 o 
  14   9   5      358.40      328.54     13.58 o 
  15   9   5       87.01       80.07     13.08 o 
  16   9   5      102.61       89.60     15.13 o 
  -8  10   5       84.52      108.40     20.79 o 
  -7  10   5     1040.14     1060.69     35.64 o 
  -6  10   5       22.88       38.51      5.08 o 
  -5  10   5      202.36      203.11     10.06 o 
  -4  10   5     1478.16     1412.47     49.83 o 
  -3  10   5     1195.16     1112.16     31.27 o 
  -2  10   5      495.16      531.58     13.63 o 
  -1  10   5     2462.30     2461.84     52.74 o 
   0  10   5     2150.48     2101.51     40.67 o 
   1  10   5     2451.81     2278.68     42.03 o 
   2  10   5     1408.77     1415.62     35.30 o 
   3  10   5      351.96      336.77     11.71 o 
   4  10   5      569.89      566.03      9.34 o 
   5  10   5      103.24      121.27      3.14 o 
   6  10   5     1231.53     1208.47     21.14 o 
   7  10   5      358.72      342.50      8.45 o 
   8  10   5      201.01      203.68      4.56 o 
   9  10   5      200.04      227.35      7.80 o 
  10  10   5      670.47      684.51     12.03 o 
  11  10   5     1427.96     1394.23     34.48 o 
  12  10   5       51.75       53.90      1.77 o 
  13  10   5     2320.24     2260.65     66.78 o 
  14  10   5        6.21        5.40      6.55 o 
  15  10   5       72.39       64.65     12.27 o 
  16  10   5        0.16       -8.58      8.58 o 
  -7  11   5       31.75       28.72      4.57 o 
  -6  11   5      267.55      266.41     13.25 o 
  -5  11   5      171.21      160.32      8.73 o 
  -4  11   5       80.99       87.81      5.15 o 
  -3  11   5        2.65        3.12      2.09 o 
  -2  11   5       34.06       40.76      4.55 o 
  -1  11   5      858.34      897.34     21.01 o 
   0  11   5     1068.50     1046.54     22.76 o 
   1  11   5     5315.89     5146.60    125.81 o 
   2  11   5      150.83      149.98     11.33 o 
   3  11   5      250.88      271.63     13.42 o 
   4  11   5      232.43      246.16      6.64 o 
   5  11   5      703.72      650.80     12.11 o 
   6  11   5        7.86        8.54      1.22 o 
   7  11   5      460.31      493.69      9.13 o 
   8  11   5      375.90      376.80      8.65 o 
   9  11   5     3328.14     3321.82    185.96 o 
  10  11   5       18.04       16.92      5.12 o 
  11  11   5       25.00       20.12      5.93 o 
  12  11   5      361.92      327.48     18.40 o 
  13  11   5      758.77      750.52     48.91 o 
  14  11   5      660.94      608.07     41.94 o 
  15  11   5       14.04       11.07      7.97 o 
  16  11   5      577.75      482.51    120.28 o 
  -6  12   5       53.41       55.35      5.79 o 
  -5  12   5      290.56      282.32     25.88 o 
  -4  12   5      189.49      218.51     15.32 o 
  -3  12   5     2224.08     2226.51    106.65 o 
  -2  12   5       64.21       85.41      8.62 o 
  -1  12   5     1085.18     1099.84     24.79 o 
   0  12   5        5.98        5.46      6.51 o 
   1  12   5      404.07      375.36     16.51 o 
   2  12   5     1617.61     1584.41     62.59 o 
   3  12   5     2554.85     2610.07     73.88 o 
   4  12   5      183.90      175.20     12.63 o 
   5  12   5      107.89      115.02      6.73 o 
   6  12   5      152.79      166.49      3.68 o 
   7  12   5      782.16      791.16     12.31 o 
   8  12   5       72.41       73.20      7.41 o 
   9  12   5      427.81      419.16     18.36 o 
  10  12   5      231.72      227.41     13.16 o 
  11  12   5      894.62      898.94     67.11 o 
  12  12   5      460.31      466.78     37.96 o 
  13  12   5       28.35       31.53      8.14 o 
  14  12   5      590.54      610.04     51.89 o 
  15  12   5        7.26        4.54      6.22 o 
  -5  13   5       68.59       51.72      5.79 o 
  -4  13   5      142.73      133.28     10.30 o 
  -3  13   5      406.80      445.45     16.35 o 
  -2  13   5      158.13      155.57      8.87 o 
  -1  13   5     3490.22     3520.27     91.27 o 
   0  13   5      747.55      737.99     16.82 o 
   1  13   5     3732.45     3722.13    140.40 o 
   2  13   5     2394.22     2281.56    101.17 o 
   3  13   5      562.77      561.28     28.32 o 
   4  13   5        0.63        6.56      2.13 o 
   5  13   5       94.95       89.72      4.31 o 
   6  13   5       37.68       43.01      3.39 o 
   7  13   5      205.89      208.92      4.10 o 
   8  13   5      184.28      191.83     13.51 o 
   9  13   5       35.91       35.65      6.31 o 
  10  13   5        7.57        8.53      4.81 o 
  11  13   5      350.13      343.57     19.40 o 
  12  13   5      525.23      489.84     30.71 o 
  13  13   5      633.71      603.43     46.21 o 
  14  13   5     1705.28     1671.56     90.14 o 
  15  13   5       36.09       33.81      9.64 o 
  -4  14   5       79.01       86.91      6.28 o 
  -3  14   5       10.97       19.48      4.45 o 
  -2  14   5       35.86       35.19      7.32 o 
  -1  14   5       64.79       79.20      5.98 o 
   0  14   5       33.50       27.38      3.55 o 
   1  14   5     1690.46     1633.96     74.24 o 
   2  14   5     1289.63     1352.84     67.35 o 
   3  14   5      362.93      339.19     21.63 o 
   4  14   5     1977.78     2116.98     53.53 o 
   5  14   5        0.72        3.68      1.64 o 
   6  14   5     1545.09     1553.20     39.48 o 
   7  14   5       94.00       86.41      2.83 o 
   8  14   5       48.65       42.23      6.72 o 
   9  14   5      685.53      716.78     44.78 o 
  10  14   5      839.60      857.29     33.78 o 
  11  14   5      375.00      355.52     23.81 o 
  12  14   5       47.99       43.77      8.73 o 
  13  14   5      727.89      774.67     67.82 o 
  14  14   5      226.70      254.56     24.36 o 
  -3  15   5      123.57      134.63     15.10 o 
  -2  15   5      124.69      128.85      8.33 o 
  -1  15   5       88.31       90.28      6.39 o 
   0  15   5      583.96      608.01     24.40 o 
   1  15   5     1010.31      976.86     45.72 o 
   2  15   5      412.68      418.47     21.40 o 
   3  15   5      358.05      345.42     22.86 o 
   4  15   5      825.10      855.18     30.79 o 
   5  15   5       18.72       22.63      3.98 o 
   6  15   5     1369.52     1371.47     63.25 o 
   7  15   5      549.31      544.77     19.51 o 
   8  15   5       66.79       66.23     14.22 o 
   9  15   5       31.88       37.00      7.52 o 
  10  15   5      621.29      687.47     87.72 o 
  11  15   5       12.99       16.94      7.03 o 
  12  15   5      791.08      770.58     56.73 o 
  13  15   5        6.12       13.24      8.89 o 
  14  15   5      698.44      678.72     36.59 o 
  -1  16   5       24.40      186.30     56.16 o 
   0  16   5      224.27      213.30     11.33 o 
   1  16   5      449.91      395.17     18.59 o 
   2  16   5       86.70      113.37      9.69 o 
   3  16   5      510.08      586.50     45.21 o 
   4  16   5      413.02      409.20     29.87 o 
   5  16   5      168.31      204.46     10.31 o 
   6  16   5      144.50      154.78     14.45 o 
   7  16   5       58.62       62.37     10.38 o 
   8  16   5       75.34       69.81      9.04 o 
   9  16   5     1118.61     1158.04     54.71 o 
  10  16   5      169.19      165.18     14.26 o 
  11  16   5      125.90      117.79     13.14 o 
  12  16   5      686.12      681.14     52.18 o 
  13  16   5      156.91      121.07     14.57 o 
   1  17   5       97.62       88.56     17.73 o 
   2  17   5      566.16      586.97     27.91 o 
   3  17   5       70.66       56.80      4.73 o 
   4  17   5      158.87      156.27     10.58 o 
   5  17   5      246.80      263.30     27.30 o 
   6  17   5       48.92       54.46     10.72 o 
   7  17   5      390.45      456.73     45.35 o 
   8  17   5        5.53        3.98      7.68 o 
   9  17   5       20.86       19.44      7.39 o 
  10  17   5      429.68      455.47     28.72 o 
  11  17   5        1.79        2.20      7.31 o 
   5  18   5       65.22       74.05     12.37 o 
   6  18   5        3.81        9.95      8.25 o 
   7  18   5      245.47      242.37     29.29 o 
   8  18   5       10.37       10.00      6.63 o 
  -7 -15   6      774.39      884.22     73.79 o 
  -6 -15   6      105.27      124.10     25.22 o 
  -5 -15   6       41.49       54.84     10.97 o 
  -4 -15   6        9.81       10.78      7.29 o 
 -10 -14   6       10.66       19.34     12.80 o 
  -9 -14   6      736.87      893.98     65.97 o 
  -8 -14   6       59.49       61.25     12.33 o 
  -7 -14   6       15.88       30.30      8.87 o 
  -6 -14   6      228.46      239.46     30.71 o 
  -5 -14   6      109.54      113.60     10.15 o 
  -4 -14   6       24.87       19.95      3.01 o 
  -3 -14   6       73.55       71.60      5.08 o 
  -2 -14   6       36.83       64.50      5.48 o 
  -1 -14   6      163.96      179.50      9.44 o 
   0 -14   6        2.12       -3.90      4.44 o 
 -11 -13   6       40.81       37.53     13.08 o 
 -10 -13   6       17.13       10.52      9.95 o 
  -9 -13   6      197.13      286.54     23.60 o 
  -8 -13   6      570.18      614.54     74.50 o 
  -7 -13   6      450.95      467.64     51.89 o 
  -6 -13   6      107.12       98.27      6.77 o 
  -5 -13   6        0.60        4.34      1.93 o 
  -4 -13   6       24.21       21.46      2.92 o 
  -3 -13   6      129.09      126.76      6.11 o 
  -2 -13   6        1.86        9.52      3.45 o 
  -1 -13   6      618.46      638.73     20.83 o 
   0 -13   6      136.81      150.53      9.62 o 
   1 -13   6       53.11       53.52      6.21 o 
   2 -13   6       34.23       38.39      5.99 o 
 -12 -12   6      191.10      233.16     23.89 o 
 -11 -12   6      801.18      851.44     37.79 o 
 -10 -12   6      719.31      697.79     46.06 o 
  -9 -12   6       91.62      112.00     12.16 o 
  -8 -12   6      150.72      148.00     15.78 o 
  -7 -12   6      143.51      106.58     11.18 o 
  -6 -12   6       96.75      105.64      6.16 o 
  -5 -12   6       37.43       40.05      2.71 o 
  -4 -12   6      522.64      522.06     14.77 o 
  -3 -12   6      110.44      113.06      5.50 o 
  -2 -12   6        0.26        2.72      2.97 o 
  -1 -12   6      242.80      253.20      9.92 o 
   0 -12   6      123.74      127.94      7.47 o 
   1 -12   6      706.78      688.57     27.45 o 
   2 -12   6      721.16      790.06     36.49 o 
   3 -12   6       24.10       34.88      5.90 o 
   4 -12   6      425.69      392.07     20.69 o 
 -13 -11   6      115.51      113.99     12.25 o 
 -12 -11   6      316.45      324.51     18.98 o 
 -11 -11   6      440.09      505.07     29.72 o 
 -10 -11   6     1562.77     1629.20     61.99 o 
  -9 -11   6       77.56       88.39     12.57 o 
  -8 -11   6     3235.34     3128.39    162.15 o 
  -7 -11   6        1.46        4.24      1.43 o 
  -6 -11   6     2113.68     2126.35     74.57 o 
  -5 -11   6       19.26       18.04      3.11 o 
  -4 -11   6        5.29       11.45      2.64 o 
  -3 -11   6      187.30      192.11      6.94 o 
  -2 -11   6      143.89      135.64      6.86 o 
  -1 -11   6      347.29      336.18     10.88 o 
   0 -11   6     1045.10     1068.62     28.46 o 
   1 -11   6        6.87       13.93      4.68 o 
   2 -11   6     1865.48     1787.01     94.31 o 
   3 -11   6      320.63      324.44     20.97 o 
   4 -11   6     1404.94     1312.09     89.22 o 
   5 -11   6      108.84       95.66     10.33 o 
 -14 -10   6      133.07      138.07     12.45 o 
 -13 -10   6        2.43        7.65      5.83 o 
 -12 -10   6       36.44       44.14      9.30 o 
 -11 -10   6       30.68       33.06      6.80 o 
 -10 -10   6        1.20        2.11      4.29 o 
  -9 -10   6       20.35       24.26      2.24 o 
  -8 -10   6      555.31      575.17     18.31 o 
  -7 -10   6      165.23      168.26     10.22 o 
  -6 -10   6     2126.74     2247.67     67.02 o 
  -5 -10   6      162.37      197.64      5.16 o 
  -4 -10   6      975.06      954.32     29.02 o 
  -3 -10   6      847.99      863.21     18.90 o 
  -2 -10   6        1.71        5.92      2.71 o 
  -1 -10   6        9.10       21.15      3.45 o 
   0 -10   6     2800.04     2878.93     74.94 o 
   1 -10   6       23.70       30.41      5.03 o 
   2 -10   6     1311.27     1344.23     69.53 o 
   3 -10   6      621.44      601.70     44.08 o 
   4 -10   6       32.01       34.09      6.43 o 
   5 -10   6        2.43        7.87      4.97 o 
   6 -10   6      560.30      552.41     35.89 o 
 -14  -9   6      618.30      591.21     26.33 o 
 -13  -9   6      439.00      426.57     24.82 o 
 -12  -9   6      177.48      193.29     13.36 o 
 -11  -9   6      215.43      198.50      6.64 o 
 -10  -9   6     2083.13     2098.03     62.27 o 
  -9  -9   6       82.19       85.66      5.07 o 
  -8  -9   6       48.21       55.80      2.37 o 
  -7  -9   6     3367.82     3575.20    106.47 o 
  -6  -9   6      909.98      892.57     16.56 o 
  -5  -9   6       84.96       83.95      3.46 o 
  -4  -9   6      213.77      229.69      6.49 o 
  -3  -9   6     2193.16     2313.05     50.40 o 
  -2  -9   6     1038.55     1065.47     21.91 o 
  -1  -9   6      313.98      324.84      9.47 o 
   0  -9   6     1668.27     1705.24     58.94 o 
   1  -9   6      108.35      117.70      9.19 o 
   2  -9   6     1530.30     1517.75     70.84 o 
   3  -9   6     1923.18     1921.23    112.48 o 
   4  -9   6      616.21      592.54     38.47 o 
   5  -9   6     1760.84     1733.54    112.20 o 
   6  -9   6       45.79       57.51     11.01 o 
   7  -9   6       89.04      108.51     14.58 o 
   8  -9   6       19.31       10.17      6.16 o 
 -14  -8   6       95.19       91.33     11.15 o 
 -13  -8   6        7.56        8.32      5.74 o 
 -12  -8   6      587.23      540.22     14.46 o 
 -11  -8   6      706.16      665.58     22.59 o 
 -10  -8   6      110.50       97.83      8.78 o 
  -9  -8   6     1455.68     1402.57     39.47 o 
  -8  -8   6      180.56      164.40      4.47 o 
  -7  -8   6      872.15      856.72     18.39 o 
  -6  -8   6       52.80       65.06      2.93 o 
  -5  -8   6     4156.91     4090.76     91.93 o 
  -4  -8   6     1093.08     1020.56     19.56 o 
  -3  -8   6      232.60      231.19     10.18 o 
  -2  -8   6       61.70       66.35      4.20 o 
  -1  -8   6       22.02       22.53      2.86 o 
   0  -8   6      302.51      306.43      9.26 o 
   1  -8   6      735.65      705.23     27.25 o 
   2  -8   6      272.73      267.59     16.75 o 
   3  -8   6      141.18      143.77      9.07 o 
   4  -8   6        3.35        4.09      3.64 o 
   5  -8   6      795.90      801.76     46.17 o 
   6  -8   6       37.11       44.13      6.30 o 
   7  -8   6     1821.53     1881.89     64.34 o 
   8  -8   6      254.58      208.65     16.72 o 
   9  -8   6      303.26      246.97     19.29 o 
 -15  -7   6      724.57      665.92     28.27 o 
 -14  -7   6       31.30       34.20      6.42 o 
 -13  -7   6        2.24       -0.13      1.68 o 
 -12  -7   6      429.04      381.93      8.29 o 
 -11  -7   6      778.11      731.50     19.37 o 
 -10  -7   6      513.37      521.78     15.10 o 
  -9  -7   6      491.61      516.66     12.97 o 
  -8  -7   6     2203.97     2178.36     49.75 o 
  -7  -7   6       19.77       32.66      3.37 o 
  -6  -7   6     3452.63     3285.06     64.32 o 
  -5  -7   6     2403.19     2450.69     48.92 o 
  -4  -7   6      247.48      253.57      5.76 o 
  -3  -7   6     3658.79     3640.79     75.24 o 
  -2  -7   6      973.01      979.83     18.34 o 
  -1  -7   6       20.53       17.33      3.07 o 
   0  -7   6      249.14      224.52     11.08 o 
   1  -7   6     1193.91     1178.31     31.94 o 
   2  -7   6       19.16       27.05      3.82 o 
   3  -7   6     4029.97     3951.35    195.26 o 
   4  -7   6      223.90      222.59      9.38 o 
   5  -7   6       59.68       60.32      7.04 o 
   6  -7   6       45.89       48.73      6.12 o 
   7  -7   6      226.49      254.02     15.17 o 
   8  -7   6        2.59        4.37      6.80 o 
   9  -7   6      237.41      247.29     18.23 o 
  10  -7   6      137.96      111.69     14.05 o 
 -15  -6   6     1209.40     1177.82     42.94 o 
 -14  -6   6      561.11      560.12     13.76 o 
 -13  -6   6     1209.12     1181.57     27.74 o 
 -12  -6   6      147.59      121.31      5.12 o 
 -11  -6   6      928.72      874.64     19.58 o 
 -10  -6   6     1789.58     1713.56     48.39 o 
  -9  -6   6      832.56      837.74     21.22 o 
  -8  -6   6      302.75      310.50      6.50 o 
  -7  -6   6      652.20      647.12     14.19 o 
  -6  -6   6     3627.65     3519.00     86.63 o 
  -5  -6   6       70.24       94.25      3.15 o 
  -4  -6   6      692.13      624.54     13.86 o 
  -3  -6   6     1125.69     1066.27     22.56 o 
  -2  -6   6     1985.16     2017.07     42.03 o 
  -1  -6   6      470.85      445.52     16.56 o 
   0  -6   6      237.99      266.30      9.07 o 
   1  -6   6      534.89      514.95     13.79 o 
   2  -6   6      131.20      142.28     10.06 o 
   3  -6   6     4390.17     4341.00    182.43 o 
   4  -6   6       39.65       48.76      4.69 o 
   5  -6   6     3127.03     3138.20    130.02 o 
   6  -6   6     1790.16     1712.12     78.76 o 
   7  -6   6        1.03        3.46      4.02 o 
   8  -6   6      339.71      310.68     22.76 o 
   9  -6   6      573.11      536.05     24.23 o 
  10  -6   6      336.67      307.56     21.56 o 
 -15  -5   6      185.65      188.83      8.03 o 
 -14  -5   6       69.50       56.28      7.67 o 
 -13  -5   6      233.22      231.58      7.09 o 
 -12  -5   6     1342.11     1262.54     34.06 o 
 -11  -5   6      103.92       94.32      5.55 o 
 -10  -5   6      239.13      251.82      8.46 o 
  -9  -5   6      103.97       98.07      4.36 o 
  -8  -5   6      386.70      369.86      8.62 o 
  -7  -5   6     5782.42     5733.66    135.96 o 
  -6  -5   6      921.18      913.82     14.89 o 
  -5  -5   6     4347.47     4270.62     89.25 o 
  -4  -5   6     1151.33     1012.80     14.94 o 
  -3  -5   6      267.64      304.12      6.28 o 
  -2  -5   6      312.16      394.41     11.24 o 
  -1  -5   6     1104.68     1025.50     32.67 o 
   0  -5   6      160.61      157.41      5.75 o 
   1  -5   6      165.16      197.19      9.15 o 
   2  -5   6     1316.62     1285.49     33.94 o 
   3  -5   6       16.75       16.35      2.96 o 
   4  -5   6       60.55       77.16      5.45 o 
   5  -5   6     1236.93     1203.47     37.02 o 
   6  -5   6      773.72      745.40     37.14 o 
   7  -5   6     1498.37     1480.43     72.85 o 
   8  -5   6     2844.38     2741.61     88.35 o 
   9  -5   6       36.96       34.16      7.12 o 
  10  -5   6      417.57      421.23     22.94 o 
  11  -5   6        5.02        4.71      5.28 o 
 -15  -4   6      291.82      270.68      9.97 o 
 -14  -4   6      575.14      568.72     14.29 o 
 -13  -4   6       40.05       41.62      3.85 o 
 -12  -4   6       66.92       54.25      3.55 o 
 -11  -4   6        1.82        3.01      1.83 o 
 -10  -4   6      185.04      185.32      6.59 o 
  -9  -4   6     1009.56     1016.29     25.53 o 
  -8  -4   6        0.88        1.93      1.55 o 
  -7  -4   6        9.25       20.97      2.75 o 
  -6  -4   6      125.60      135.48      4.14 o 
  -5  -4   6     1128.29      987.28     14.17 o 
  -4  -4   6     1404.84     1282.71     19.41 o 
  -3  -4   6     1330.59     1305.72     20.93 o 
  -2  -4   6     7955.43     7609.28    205.70 o 
  -1  -4   6       70.27       37.49      2.15 o 
   0  -4   6       11.21       37.36      2.34 o 
   1  -4   6      300.19      317.26      6.77 o 
   2  -4   6     1249.54     1287.99     36.49 o 
   3  -4   6     2391.96     2299.45     67.68 o 
   4  -4   6     1359.04     1300.89     44.53 o 
   5  -4   6       60.97       75.61      6.02 o 
   6  -4   6      167.93      170.70      9.86 o 
   7  -4   6      425.08      424.57     15.88 o 
   8  -4   6      778.30      717.60     30.55 o 
   9  -4   6        0.09        0.16      3.66 o 
  10  -4   6      532.98      543.46     22.69 o 
  11  -4   6      490.54      465.78     22.22 o 
  12  -4   6      376.84      376.07     20.23 o 
 -15  -3   6      756.30      735.53     23.94 o 
 -14  -3   6     1060.72     1023.40     28.79 o 
 -13  -3   6       47.43       41.21      4.48 o 
 -12  -3   6      119.93      152.14      7.62 o 
 -11  -3   6      111.80       75.92      4.12 o 
 -10  -3   6      206.30      185.83      5.46 o 
  -9  -3   6      863.36      854.69     17.68 o 
  -8  -3   6      171.26      179.98      4.97 o 
  -7  -3   6     1500.48     1569.92     27.09 o 
  -6  -3   6     1645.15     1534.08     26.05 o 
  -5  -3   6      149.91      188.42      4.10 o 
  -4  -3   6     1244.73     1209.86     23.76 o 
  -3  -3   6     1493.52     1249.74     30.62 o 
  -2  -3   6     8150.99     7948.85    210.85 o 
  -1  -3   6       10.64       19.53      1.68 o 
   0  -3   6     1713.78     1441.34     35.09 o 
   1  -3   6      324.57      283.89      5.59 o 
   2  -3   6     1871.01     1932.93     34.27 o 
   3  -3   6      185.77      220.74      8.25 o 
   4  -3   6     1482.42     1443.52     38.46 o 
   5  -3   6      130.27      100.66      5.66 o 
   6  -3   6     3439.92     3405.32     80.48 o 
   7  -3   6      494.82      503.82     16.17 o 
   8  -3   6      448.11      526.77     25.12 o 
   9  -3   6     1388.81     1310.25     38.18 o 
  10  -3   6        6.35        5.65      5.09 o 
  11  -3   6        4.49        3.12      4.78 o 
  12  -3   6       21.72       28.17      6.78 o 
  13  -3   6      125.91      138.36     15.93 o 
 -14  -2   6        2.02        4.50      3.94 o 
 -13  -2   6      113.90      118.82      8.90 o 
 -12  -2   6       71.54       91.38      4.49 o 
 -11  -2   6        5.82        5.50      2.02 o 
 -10  -2   6     1292.87     1350.48     25.34 o 
  -9  -2   6      232.31      228.46      8.11 o 
  -8  -2   6     1924.48     1949.55     36.22 o 
  -7  -2   6      972.76      976.24     15.62 o 
  -6  -2   6     2801.01     2723.66     49.69 o 
  -5  -2   6       36.67       29.51      2.12 o 
  -4  -2   6    12474.53    13036.75    409.73 o 
  -3  -2   6      590.02      555.19     11.90 o 
  -2  -2   6    14875.62    14474.40    613.00 o 
  -1  -2   6     4098.36     3920.70    117.17 o 
   0  -2   6        3.01        9.97      1.23 o 
   1  -2   6     1630.65     1610.77     25.08 o 
   2  -2   6       43.77       64.29      2.96 o 
   3  -2   6       64.83      110.08      4.64 o 
   4  -2   6      732.23      823.15     21.25 o 
   5  -2   6       67.65       98.15      5.34 o 
   6  -2   6       90.84       69.73      5.83 o 
   7  -2   6       91.51      100.81      6.15 o 
   8  -2   6     3033.13     3167.42     81.90 o 
   9  -2   6      395.13      422.59     20.00 o 
  10  -2   6      453.73      495.82     21.29 o 
  11  -2   6     2083.52     2034.54     80.20 o 
  12  -2   6       78.08       88.97     10.70 o 
  13  -2   6      122.86       90.19      9.86 o 
 -14  -1   6     1581.59     1590.66     44.65 o 
 -13  -1   6      736.98      768.08     19.21 o 
 -12  -1   6      150.54      154.54      6.44 o 
 -11  -1   6      490.85      474.70     11.42 o 
 -10  -1   6       15.99       18.90      2.58 o 
  -9  -1   6        2.53        5.95      1.97 o 
  -8  -1   6      708.03      728.59     12.51 o 
  -7  -1   6       40.79       43.74      2.34 o 
  -6  -1   6      735.84      809.21     11.97 o 
  -5  -1   6     1866.94     1835.36     28.34 o 
  -4  -1   6     5951.71     6044.84    136.05 o 
  -3  -1   6     3134.84     3561.95     75.78 o 
  -2  -1   6    24845.39    22427.17   1010.76 o 
  -1  -1   6    58759.57    51231.91   3131.15 o 
   0  -1   6     9938.16     9929.73    273.60 o 
   1  -1   6     3324.91     3236.63     59.13 o 
   2  -1   6      825.66      843.65     12.89 o 
   3  -1   6     1989.22     2082.26     37.67 o 
   4  -1   6     1429.01     1422.06     34.41 o 
   5  -1   6     4075.91     4025.86     97.70 o 
   6  -1   6      771.15      767.55     18.58 o 
   7  -1   6     1089.45     1040.67     26.05 o 
   8  -1   6        7.06       10.18      3.40 o 
   9  -1   6      448.05      420.26     14.15 o 
  10  -1   6      164.41      200.20     10.28 o 
  11  -1   6     1659.32     1660.26     72.19 o 
  12  -1   6       88.21       80.49      9.15 o 
  13  -1   6     1152.05     1055.58     60.95 o 
  14  -1   6        1.19       -3.29      5.26 o 
 -14   0   6     1249.63     1268.10     39.75 o 
 -13   0   6      401.47      421.50     12.94 o 
 -12   0   6     1836.45     1844.75     46.28 o 
 -11   0   6      379.25      410.59     12.06 o 
 -10   0   6      747.96      711.01     15.79 o 
  -9   0   6      845.79      824.77     15.90 o 
  -8   0   6      295.65      287.03      6.55 o 
  -7   0   6      745.24      801.64     15.80 o 
  -6   0   6      317.49      280.94      5.87 o 
  -5   0   6     1407.70     1331.32     19.27 o 
  -4   0   6     2456.51     2557.22     41.18 o 
  -3   0   6     4222.48     4450.66    113.21 o 
  -2   0   6     6355.02     6174.54    134.57 o 
  -1   0   6    15730.33    14968.09    587.39 o 
   0   0   6     2762.77     2492.23     39.20 o 
   1   0   6    10861.07    10633.08    302.10 o 
   2   0   6        1.88        5.51      1.54 o 
   3   0   6     3624.36     3716.39     78.63 o 
   4   0   6     1035.29     1070.33     28.40 o 
   5   0   6      486.34      438.39     16.44 o 
   6   0   6      994.09      966.38     20.36 o 
   7   0   6     4053.82     4211.96    124.13 o 
   8   0   6      319.71      351.81     11.00 o 
   9   0   6     2672.80     2829.10     74.16 o 
  10   0   6      215.33      226.41     12.35 o 
  11   0   6     1055.64     1117.33     51.47 o 
  12   0   6       82.57       81.27      8.17 o 
  13   0   6       69.33       70.79      7.87 o 
  14   0   6      648.33      562.18     29.76 o 
 -14   1   6      400.18      427.68     42.40 o 
 -13   1   6     1064.79     1086.57     34.68 o 
 -12   1   6      798.38      811.99     21.45 o 
 -11   1   6      802.40      844.75     20.79 o 
 -10   1   6      323.09      281.02      7.78 o 
  -9   1   6     3393.75     3351.91     73.41 o 
  -8   1   6       13.56       16.11      2.98 o 
  -7   1   6      681.19      717.59     13.61 o 
  -6   1   6      281.48      290.16      5.84 o 
  -5   1   6      733.02      731.37     12.44 o 
  -4   1   6      135.36      237.41      4.10 o 
  -3   1   6     8779.79     8212.16    248.89 o 
  -2   1   6        0.97        6.79      5.69 o 
  -1   1   6    17078.70    15908.95    670.50 o 
   0   1   6     5960.98     6117.44    133.34 o 
   1   1   6      817.63      848.92     13.91 o 
   2   1   6        9.90       14.59      2.26 o 
   3   1   6      964.29      929.04     20.60 o 
   4   1   6     2622.87     2689.14     60.25 o 
   5   1   6      106.74      127.12      5.11 o 
   6   1   6     1215.52     1273.04     33.29 o 
   7   1   6      632.31      675.73     20.85 o 
   8   1   6      171.41      180.50      8.21 o 
   9   1   6      520.49      480.73     13.89 o 
  10   1   6     1246.61     1332.67     32.96 o 
  11   1   6     1405.16     1384.51     38.86 o 
  12   1   6     3894.65     3958.65    148.65 o 
  13   1   6      288.21      279.86     14.57 o 
  14   1   6      688.98      714.17     25.56 o 
  15   1   6      161.36      131.90     12.06 o 
 -13   2   6     1829.48     1949.99     52.03 o 
 -12   2   6      113.49      117.80      7.30 o 
 -11   2   6     1075.22     1137.49     28.18 o 
 -10   2   6      112.45      124.98     10.34 o 
  -9   2   6      199.82      208.09      6.25 o 
  -8   2   6      823.55      859.91     17.45 o 
  -7   2   6      590.00      566.40      9.95 o 
  -6   2   6     2432.45     2368.88     43.14 o 
  -5   2   6      106.02      133.11      4.06 o 
  -4   2   6     1880.82     2278.64     41.62 o 
  -3   2   6     3242.45     3218.28     51.95 o 
  -2   2   6      458.73      440.14      9.95 o 
  -1   2   6    10899.82     9851.36    624.99 o 
   0   2   6     5414.71     5599.58    115.93 o 
   1   2   6      283.59      239.33      4.40 o 
   2   2   6       48.21       56.73      2.38 o 
   3   2   6      380.01      452.09      7.83 o 
   4   2   6      601.75      686.68     13.02 o 
   5   2   6       47.76       63.19      2.90 o 
   6   2   6      472.48      524.56     11.00 o 
   7   2   6     4056.39     4262.51    103.02 o 
   8   2   6        4.40       16.31      3.40 o 
   9   2   6       83.33       89.94      5.34 o 
  10   2   6      246.09      271.96     11.35 o 
  11   2   6      100.30      124.05     10.46 o 
  12   2   6     1417.23     1447.67     45.68 o 
  13   2   6      199.52      214.13     12.31 o 
  14   2   6      446.35      422.07     17.79 o 
  15   2   6      208.34      225.03     12.81 o 
 -13   3   6      410.57      465.64     16.37 o 
 -12   3   6      264.32      314.08     23.68 o 
 -11   3   6     4990.61     5188.19    156.95 o 
 -10   3   6     1867.33     2004.39     44.41 o 
  -9   3   6      163.32      186.44      8.80 o 
  -8   3   6     1272.33     1297.27     26.54 o 
  -7   3   6     1008.99     1100.97     22.90 o 
  -6   3   6        0.25        3.21      1.40 o 
  -5   3   6     3172.94     3212.31     65.72 o 
  -4   3   6      763.18      797.92     18.81 o 
  -3   3   6      550.90      489.80      6.20 o 
  -2   3   6      622.23      566.90     14.62 o 
  -1   3   6       86.60      109.58      4.21 o 
   0   3   6     1399.61     1558.26     26.03 o 
   1   3   6     1255.77     1181.15     19.87 o 
   2   3   6      341.45      278.30      4.19 o 
   3   3   6      842.30      851.31     12.44 o 
   4   3   6     6884.08     6849.59    166.85 o 
   5   3   6        1.97        2.94      1.38 o 
   6   3   6      227.85      211.27      5.95 o 
   7   3   6     1977.40     2130.13     43.07 o 
   8   3   6     1714.37     1735.97     51.92 o 
   9   3   6      115.01      124.95      7.11 o 
  10   3   6      805.06      842.88     21.66 o 
  11   3   6      281.97      294.65     12.32 o 
  12   3   6     1124.30     1113.03     36.03 o 
  13   3   6      210.43      211.28     10.24 o 
  14   3   6        4.68        9.43      3.99 o 
  15   3   6       49.92       35.11      5.77 o 
 -12   4   6       17.02       22.03      3.72 o 
 -11   4   6       44.03       58.59      4.44 o 
 -10   4   6       28.17       38.59      3.39 o 
  -9   4   6     1866.80     1989.40     48.02 o 
  -8   4   6     5802.25     5998.78    157.05 o 
  -7   4   6        2.68       11.58      3.86 o 
  -6   4   6     2784.25     2846.08     56.71 o 
  -5   4   6       29.28       35.92      1.53 o 
  -4   4   6      344.00      279.18      9.47 o 
  -3   4   6     2735.93     2611.50     44.02 o 
  -2   4   6      928.74      834.88     24.61 o 
  -1   4   6     8928.75     8294.67    199.36 o 
   0   4   6    10967.58    10832.29    298.71 o 
   1   4   6      222.54      225.39      2.92 o 
   2   4   6      905.30      833.69     11.11 o 
   3   4   6        9.62       34.05      3.78 o 
   4   4   6      287.32      277.40      5.56 o 
   5   4   6     1393.28     1528.09     26.63 o 
   6   4   6     4064.28     4363.04     92.78 o 
   7   4   6      310.37      399.22      8.36 o 
   8   4   6        0.22        3.04      2.25 o 
   9   4   6       39.62       42.14      3.60 o 
  10   4   6      682.86      710.00     16.59 o 
  11   4   6      334.41      350.37     13.41 o 
  12   4   6     3425.28     3453.51     92.10 o 
  13   4   6      371.74      368.99     13.96 o 
  14   4   6     1693.37     1647.58     50.28 o 
  15   4   6      321.12      295.75     14.78 o 
 -12   5   6     1827.93     1861.40     50.47 o 
 -11   5   6      113.85      118.67      7.17 o 
 -10   5   6      899.64      915.26     22.67 o 
  -9   5   6       47.79       46.33      3.53 o 
  -8   5   6      166.93      189.57     16.13 o 
  -7   5   6      184.66      184.08      5.86 o 
  -6   5   6      961.04     1050.42     35.27 o 
  -5   5   6      155.37      153.28      4.39 o 
  -4   5   6       44.61       62.34      2.30 o 
  -3   5   6       15.64       16.59      1.41 o 
  -2   5   6      411.73      438.94      5.71 o 
  -1   5   6       67.91       57.18      1.47 o 
   0   5   6     5806.33     5534.01    114.41 o 
   1   5   6     1634.42     1744.78     25.85 o 
   2   5   6    13047.78    13135.90    409.38 o 
   3   5   6      276.80      234.65      8.66 o 
   4   5   6     8898.55     9066.69    245.19 o 
   5   5   6       36.15       23.17      2.30 o 
   6   5   6      619.82      684.34     11.01 o 
   7   5   6      560.50      606.05     12.56 o 
   8   5   6      720.89      709.09     14.51 o 
   9   5   6       11.58       18.84      3.85 o 
  10   5   6       16.88       32.46      6.13 o 
  11   5   6      457.34      479.10     16.62 o 
  12   5   6      299.19      279.22      9.88 o 
  13   5   6       74.43       81.01      6.13 o 
  14   5   6     1421.93     1386.50     38.07 o 
  15   5   6      377.91      341.04     13.67 o 
  16   5   6       24.79        8.24      4.84 o 
 -11   6   6      126.50      145.67     13.71 o 
 -10   6   6     1622.32     1703.11     47.74 o 
  -9   6   6      241.57      267.29     13.05 o 
  -8   6   6     1727.29     1818.39     39.03 o 
  -7   6   6      997.09     1067.22     32.40 o 
  -6   6   6      846.57      872.36     34.72 o 
  -5   6   6        2.48        9.69      6.49 o 
  -4   6   6      305.70      322.44      6.06 o 
  -3   6   6      101.72      119.93      2.75 o 
  -2   6   6     2379.18     2322.13     38.58 o 
  -1   6   6     1666.99     1592.19     23.69 o 
   0   6   6     4513.64     4586.15     94.85 o 
   1   6   6      180.06      280.75      4.98 o 
   2   6   6      169.43      113.74      3.69 o 
   3   6   6     2910.07     3156.92     74.24 o 
   4   6   6       45.43       35.40      2.26 o 
   5   6   6     6010.73     6133.35    143.98 o 
   6   6   6     2312.50     2475.54     45.68 o 
   7   6   6     4330.93     4335.35     94.78 o 
   8   6   6      422.67      458.16      9.58 o 
   9   6   6     2610.55     2723.37     57.99 o 
  10   6   6       22.25       26.95      2.78 o 
  11   6   6      433.30      451.58     14.00 o 
  12   6   6     4016.57     3900.88    105.83 o 
  13   6   6     7312.16     7128.07    217.25 o 
  14   6   6     1280.50     1236.03     31.28 o 
  15   6   6      337.78      288.31     11.64 o 
  16   6   6      284.30      282.72     20.70 o 
 -11   7   6        1.32        1.59      2.43 o 
 -10   7   6       13.36        9.63      2.86 o 
  -9   7   6      364.33      372.13     10.49 o 
  -8   7   6      825.71      870.12     32.67 o 
  -7   7   6     1216.76     1301.27     45.84 o 
  -6   7   6     1828.00     2000.26     58.36 o 
  -5   7   6     1252.60     1232.77     24.87 o 
  -4   7   6      180.43      221.14      8.56 o 
  -3   7   6      322.04      293.41      5.18 o 
  -2   7   6     1352.56     1303.71     20.83 o 
  -1   7   6       29.50       28.15      2.75 o 
   0   7   6     3384.53     2887.34     49.96 o 
   1   7   6     1620.77     1501.38     25.89 o 
   2   7   6      597.58      669.31     10.44 o 
   3   7   6     4608.48     4686.24    104.78 o 
   4   7   6       24.49        7.57      1.94 o 
   5   7   6       54.52       77.62      2.72 o 
   6   7   6      208.21      256.14      5.75 o 
   7   7   6     2369.61     2426.54     43.63 o 
   8   7   6      166.02      167.86      4.16 o 
   9   7   6      831.46      826.88     16.21 o 
  10   7   6      253.05      251.42      9.54 o 
  11   7   6     2482.22     2529.63     73.01 o 
  12   7   6      139.23      132.12      5.30 o 
  13   7   6     2811.09     2792.13     67.35 o 
  14   7   6      130.12      127.14      6.37 o 
  15   7   6     2487.46     2297.57     65.52 o 
  16   7   6     1235.27     1121.00     34.48 o 
 -10   8   6      788.23      822.79     42.03 o 
  -9   8   6      941.64      969.62     25.70 o 
  -8   8   6        9.74       12.31      3.23 o 
  -7   8   6      241.17      263.02     12.76 o 
  -6   8   6      167.46      169.81      8.11 o 
  -5   8   6     1185.73     1193.38     31.80 o 
  -4   8   6      394.29      370.93     12.39 o 
  -3   8   6       46.32       46.94      3.57 o 
  -2   8   6        1.40        4.36      1.63 o 
  -1   8   6      183.28      190.64      4.96 o 
   0   8   6        3.40        4.38      1.33 o 
   1   8   6      963.17      980.64     17.61 o 
   2   8   6      208.09      144.07      4.09 o 
   3   8   6     7280.32     7167.30    180.20 o 
   4   8   6     2992.54     3378.69     74.33 o 
   5   8   6     6460.72     6535.49    158.93 o 
   6   8   6     4889.29     5026.73    111.60 o 
   7   8   6      377.24      414.23      6.87 o 
   8   8   6       24.02       38.43      2.26 o 
   9   8   6      408.01      413.91      9.69 o 
  10   8   6        5.63        7.53      1.88 o 
  11   8   6      767.09      768.44     16.83 o 
  12   8   6       36.01       45.62      3.49 o 
  13   8   6       63.79       73.97      5.86 o 
  14   8   6      131.64      129.32      9.11 o 
  15   8   6     1931.01     1877.51     60.45 o 
  16   8   6      318.17      263.71     13.07 o 
  -9   9   6      296.64      330.16     13.73 o 
  -8   9   6      292.71      327.66     27.46 o 
  -7   9   6     1838.33     1945.15     58.56 o 
  -6   9   6       39.81       71.34     31.16 o 
  -5   9   6      215.07      257.92      8.08 o 
  -4   9   6       30.40       38.61      3.10 o 
  -3   9   6      617.17      596.99     13.34 o 
  -2   9   6       10.82        9.57      1.62 o 
  -1   9   6      264.62      242.69      5.32 o 
   0   9   6       13.03       29.99      2.38 o 
   1   9   6       36.15       38.00      6.13 o 
   2   9   6       44.34       42.77      2.62 o 
   3   9   6     2373.23     2412.24     42.44 o 
   4   9   6     3835.81     3883.49     78.79 o 
   5   9   6     4547.95     4503.79     95.74 o 
   6   9   6     1163.20     1192.54     26.19 o 
   7   9   6     3742.45     3842.84     80.02 o 
   8   9   6     1861.23     1881.53     34.54 o 
   9   9   6      617.90      628.74     13.52 o 
  10   9   6        8.84       12.65      2.34 o 
  11   9   6     1090.30     1086.76     24.34 o 
  12   9   6      186.67      179.50      4.65 o 
  13   9   6     1817.11     1723.13     38.99 o 
  14   9   6       26.01       29.00      3.86 o 
  15   9   6      151.62      128.04      6.95 o 
  16   9   6       65.67       88.24     15.59 o 
  -8  10   6      468.34      527.32     58.74 o 
  -7  10   6      354.41      354.73     21.84 o 
  -6  10   6       58.78       53.39      4.19 o 
  -5  10   6      385.30      398.96     26.35 o 
  -4  10   6     1069.53     1037.44     55.28 o 
  -3  10   6      768.12      820.69     16.01 o 
  -2  10   6      179.26      198.54      5.30 o 
  -1  10   6      165.04      150.27      9.65 o 
   0  10   6       15.00       18.42      2.15 o 
   1  10   6     1444.93     1332.75     26.06 o 
   2  10   6      300.74      256.11      5.80 o 
   3  10   6     1186.05     1110.64     22.82 o 
   4  10   6     6772.34     6866.40    177.02 o 
   5  10   6      858.65      810.41     13.67 o 
   6  10   6     1323.36     1383.33     22.94 o 
   7  10   6     1034.92     1056.76     16.67 o 
   8  10   6     1275.20     1409.12     37.29 o 
   9  10   6      918.66      935.58     22.15 o 
  10  10   6       48.18       56.19      3.58 o 
  11  10   6       93.15       87.49      3.87 o 
  12  10   6      139.61      157.27      3.74 o 
  13  10   6      443.17      455.91     16.42 o 
  14  10   6        8.03       10.22      2.17 o 
  15  10   6       14.48       17.56     10.52 o 
  16  10   6      947.54      905.79    117.58 o 
  -7  11   6      289.21      250.05     11.27 o 
  -6  11   6      403.92      399.18     15.13 o 
  -5  11   6      521.43      523.71     63.84 o 
  -4  11   6      465.92      405.33     11.21 o 
  -3  11   6       80.73       92.06      4.26 o 
  -2  11   6       67.31       84.40      4.43 o 
  -1  11   6      143.84      131.24     11.58 o 
   0  11   6      743.83      684.42     15.08 o 
   1  11   6       29.91       44.40      3.52 o 
   2  11   6     1132.83     1102.35     35.47 o 
   3  11   6     3698.16     3504.23     83.09 o 
   4  11   6     2276.10     2280.22     43.84 o 
   5  11   6      360.28      321.57      7.24 o 
   6  11   6      987.59     1067.88     19.10 o 
   7  11   6     1031.07     1006.67     16.12 o 
   8  11   6       13.05       16.98      1.38 o 
   9  11   6      399.44      383.12      8.37 o 
  10  11   6       88.22       93.35      3.32 o 
  11  11   6       14.90       15.87      3.00 o 
  12  11   6      527.20      473.95      6.50 o 
  13  11   6      544.56      549.04     30.00 o 
  14  11   6      217.84      224.78     24.93 o 
  15  11   6      362.50      348.32     26.19 o 
  16  11   6      391.57      406.00     34.83 o 
  -6  12   6      751.32      724.99     20.11 o 
  -5  12   6      555.95      509.99     31.20 o 
  -4  12   6     1360.61     1296.95     36.95 o 
  -3  12   6       55.31       62.45      4.59 o 
  -2  12   6      108.38      137.63      5.50 o 
  -1  12   6      143.54      114.20     11.62 o 
   0  12   6      237.82      212.46      7.94 o 
   1  12   6     2753.27     2794.54     95.34 o 
   2  12   6      850.67      744.25     29.96 o 
   3  12   6      101.10       89.54      5.14 o 
   4  12   6      566.84      549.25     16.24 o 
   5  12   6      933.08      932.66     17.63 o 
   6  12   6     3929.58     4032.20     89.50 o 
   7  12   6        8.43        9.11      1.40 o 
   8  12   6      421.77      425.78      7.84 o 
   9  12   6      888.63      906.09     49.19 o 
  10  12   6       48.38       40.43      6.53 o 
  11  12   6       22.20       20.62      6.03 o 
  12  12   6       74.82       69.11     12.36 o 
  13  12   6        2.91        7.39      6.03 o 
  14  12   6      924.86      903.45     49.62 o 
  15  12   6      104.76       76.66     12.33 o 
  -5  13   6      100.47      124.48      7.48 o 
  -4  13   6      866.49      851.49     29.10 o 
  -3  13   6        0.47        0.68      2.71 o 
  -2  13   6     1124.41     1061.84     25.97 o 
  -1  13   6      744.46      781.63     46.46 o 
   0  13   6      278.04      251.66     10.38 o 
   1  13   6       28.89       31.40      4.34 o 
   2  13   6     4431.54     4073.96    243.50 o 
   3  13   6      568.80      605.16     15.35 o 
   4  13   6     1045.06     1022.28     38.60 o 
   5  13   6       10.92       13.17      2.23 o 
   6  13   6      312.95      346.83      8.51 o 
   7  13   6       74.75       83.42      3.64 o 
   8  13   6      421.01      436.15     12.71 o 
   9  13   6       27.74       26.91      5.62 o 
  10  13   6      332.51      335.08     23.74 o 
  11  13   6      684.07      664.53     34.12 o 
  12  13   6      275.58      261.23     17.39 o 
  13  13   6        7.38        8.94      6.53 o 
  14  13   6      106.19      102.50     16.21 o 
  15  13   6        0.78        4.41      6.53 o 
  -4  14   6        1.05        3.33      3.23 o 
  -3  14   6       17.38       28.33      3.87 o 
  -2  14   6      610.84      666.22     20.52 o 
  -1  14   6      230.37      212.06      8.00 o 
   0  14   6      391.83      394.47     10.69 o 
   1  14   6      330.98      320.23     13.30 o 
   2  14   6       37.94       42.57      3.96 o 
   3  14   6      233.93      223.65     14.89 o 
   4  14   6      765.01      765.40     20.64 o 
   5  14   6      236.75      219.10      8.74 o 
   6  14   6     1317.07     1319.82     27.83 o 
   7  14   6     1241.61     1236.15     22.43 o 
   8  14   6      801.27      788.06     22.16 o 
   9  14   6     1017.78     1042.50     54.45 o 
  10  14   6       18.96       21.16      6.02 o 
  11  14   6      162.88      147.31     12.80 o 
  12  14   6      236.48      222.01     16.92 o 
  13  14   6       72.23       64.99     10.76 o 
  14  14   6      399.79      374.31     34.69 o 
  -2  15   6       83.54       75.04      5.80 o 
  -1  15   6      363.45      368.06     13.16 o 
   0  15   6       54.41       73.46      5.50 o 
   1  15   6       45.45       32.65      3.64 o 
   2  15   6        7.07        4.01      2.29 o 
   3  15   6      119.80      124.32      8.21 o 
   4  15   6       36.97       32.09      2.96 o 
   5  15   6      205.21      210.91     10.10 o 
   6  15   6      403.13      412.51     11.16 o 
   7  15   6      346.82      341.23      9.93 o 
   8  15   6      368.31      387.29     28.61 o 
   9  15   6     1437.29     1464.86     79.19 o 
  10  15   6        9.49       12.70      5.82 o 
  11  15   6      873.57      840.97     42.75 o 
  12  15   6        0.60        1.47      5.33 o 
  13  15   6       15.18        9.93      6.83 o 
  14  15   6        3.64        6.80     13.79 o 
  -1  16   6      851.54      799.54     23.31 o 
   0  16   6        1.25        0.60      2.63 o 
   1  16   6      102.45      124.68      6.71 o 
   2  16   6      717.61      634.25     39.51 o 
   3  16   6     1186.24     1165.61     55.18 o 
   4  16   6      595.82      640.51     42.60 o 
   5  16   6      120.87      125.55      8.57 o 
   6  16   6      187.94      172.49     11.03 o 
   7  16   6      472.13      497.43     30.14 o 
   8  16   6      237.13      261.98     15.56 o 
   9  16   6        6.69       10.44      5.62 o 
  10  16   6       56.89       55.29      8.84 o 
  11  16   6      585.86      592.91     53.31 o 
  12  16   6     1482.16     1418.95     76.35 o 
  13  16   6       12.07       14.28      9.43 o 
   1  17   6      252.88      241.58      9.60 o 
   2  17   6       17.99       11.00      3.88 o 
   3  17   6       10.23        9.78      3.07 o 
   4  17   6      173.39      149.94     11.63 o 
   5  17   6       33.08       25.70      9.56 o 
   6  17   6       22.17       32.69      7.04 o 
   7  17   6      454.31      530.60     41.23 o 
   8  17   6      245.35      258.20     23.46 o 
   9  17   6      690.30      669.64     44.36 o 
  10  17   6      355.32      377.40     27.17 o 
  11  17   6      230.92      228.32     17.89 o 
   5  18   6       48.53       29.92      8.44 o 
   6  18   6       17.70       32.65      7.96 o 
   7  18   6       10.07       11.09      8.81 o 
   8  18   6       51.12       53.34     11.23 o 
  -9 -14   7      204.18      273.26     33.27 o 
  -8 -14   7      382.56      445.23     51.89 o 
  -7 -14   7      188.61      214.51     18.16 o 
  -6 -14   7      165.03      182.52     19.22 o 
  -5 -14   7        1.14        0.90      6.84 o 
  -4 -14   7      108.20      106.92      6.32 o 
  -3 -14   7      190.92      210.25     11.83 o 
  -2 -14   7      110.47      104.43      6.67 o 
 -10 -13   7        2.73       11.94     10.52 o 
  -9 -13   7       98.78      113.74     20.19 o 
  -8 -13   7      218.00      245.78     35.97 o 
  -7 -13   7       63.29       89.50     11.82 o 
  -6 -13   7      359.58      411.58     35.97 o 
  -5 -13   7       93.25       75.26      4.70 o 
  -4 -13   7      381.06      404.54     15.47 o 
  -3 -13   7      336.50      352.31     11.41 o 
  -2 -13   7       74.22       75.48      5.61 o 
  -1 -13   7      172.01      180.35      9.02 o 
   0 -13   7        0.90        1.67      3.47 o 
   1 -13   7      110.81       97.58      8.86 o 
 -12 -12   7      204.99      204.16     22.75 o 
 -11 -12   7        8.29       23.60     10.81 o 
 -10 -12   7      127.19      144.69     19.90 o 
  -9 -12   7        6.13        9.27      8.10 o 
  -8 -12   7      958.30     1004.73     79.76 o 
  -7 -12   7       41.11       42.62      9.66 o 
  -6 -12   7      131.45      129.52      6.20 o 
  -5 -12   7       92.29       77.49      4.88 o 
  -4 -12   7      122.18      144.69      6.76 o 
  -3 -12   7      253.54      288.79     10.34 o 
  -2 -12   7      444.38      473.49     14.55 o 
  -1 -12   7     1142.68     1156.96     29.75 o 
   0 -12   7      105.00      111.27      8.19 o 
   1 -12   7      350.67      359.17     15.63 o 
   2 -12   7       76.58       82.27      7.67 o 
   3 -12   7      108.09      113.78     12.59 o 
 -13 -11   7      181.03      187.14     18.67 o 
 -12 -11   7      253.38      287.15     17.97 o 
 -11 -11   7      366.02      393.41     21.18 o 
 -10 -11   7       60.53       61.53      9.81 o 
  -9 -11   7       51.04       53.25      8.73 o 
  -8 -11   7      902.39      835.33     45.74 o 
  -7 -11   7      782.56      693.40     18.85 o 
  -6 -11   7      908.49      937.92     33.57 o 
  -5 -11   7      286.40      333.60      9.95 o 
  -4 -11   7      473.42      459.76     12.72 o 
  -3 -11   7     1082.96     1138.91     28.52 o 
  -2 -11   7      318.23      318.91     10.12 o 
  -1 -11   7      190.61      206.73      8.56 o 
   0 -11   7       14.34       17.75      4.36 o 
   1 -11   7      539.69      532.81     19.99 o 
   2 -11   7        1.05        3.29      3.80 o 
   3 -11   7       40.53       39.11      6.01 o 
   4 -11   7        2.30       12.34      5.35 o 
 -13 -10   7      231.10      251.26     15.96 o 
 -12 -10   7        0.67        0.06      4.12 o 
 -11 -10   7        7.80       10.38      6.67 o 
 -10 -10   7        4.69        6.33      4.70 o 
  -9 -10   7      432.82      429.30     22.06 o 
  -8 -10   7      466.92      472.84     11.66 o 
  -7 -10   7        0.58        4.40      2.22 o 
  -6 -10   7      375.71      362.53     10.92 o 
  -5 -10   7     1067.18     1042.73     36.32 o 
  -4 -10   7       56.67       89.60      6.48 o 
  -3 -10   7     1665.95     1852.83     39.21 o 
  -2 -10   7       34.04       20.98      3.35 o 
  -1 -10   7     1907.14     1910.86     43.54 o 
   0 -10   7      261.05      267.14     10.47 o 
   1 -10   7      109.15      108.05      7.48 o 
   2 -10   7       91.31       93.01     10.42 o 
   3 -10   7       24.39       21.38      5.58 o 
   4 -10   7      188.68      184.26     14.16 o 
   5 -10   7      417.27      403.07     22.00 o 
   6 -10   7      112.84      128.83     12.81 o 
 -14  -9   7        5.33       -1.39      4.21 o 
 -13  -9   7      325.37      342.57     17.95 o 
 -12  -9   7      113.32      100.71     11.88 o 
 -11  -9   7      987.90      959.23     34.94 o 
 -10  -9   7      190.16      202.04      6.89 o 
  -9  -9   7        1.80        3.44      1.76 o 
  -8  -9   7      208.12      194.71      5.02 o 
  -7  -9   7     1935.82     2002.48     37.82 o 
  -6  -9   7      705.80      754.03     15.31 o 
  -5  -9   7      172.95      164.79      8.66 o 
  -4  -9   7       85.44       94.56      9.19 o 
  -3  -9   7      151.83      169.07      6.49 o 
  -2  -9   7      122.06      120.70      8.17 o 
  -1  -9   7     1412.02     1461.46     33.69 o 
   0  -9   7      383.90      395.30     13.79 o 
   1  -9   7      519.76      542.70     18.35 o 
   2  -9   7     1467.67     1479.05     89.42 o 
   3  -9   7      559.75      537.52     33.34 o 
   4  -9   7       76.93       83.72      7.48 o 
   5  -9   7      721.86      688.12     51.67 o 
   6  -9   7      220.51      203.82     14.28 o 
   7  -9   7     1326.16     1326.73     66.14 o 
 -14  -8   7      133.54      143.17     18.24 o 
 -13  -8   7      438.78      450.21     22.97 o 
 -12  -8   7      110.89       99.25      3.83 o 
 -11  -8   7      734.09      745.46     19.32 o 
 -10  -8   7      585.85      594.77     13.60 o 
  -9  -8   7      148.06      143.97      3.61 o 
  -8  -8   7     1587.78     1588.23     37.34 o 
  -7  -8   7        4.57       10.78      2.13 o 
  -6  -8   7      522.75      506.24     10.47 o 
  -5  -8   7      290.33      300.97     10.47 o 
  -4  -8   7      408.43      422.25      9.23 o 
  -3  -8   7      903.93      955.29     21.02 o 
  -2  -8   7     4931.17     5056.49    131.04 o 
  -1  -8   7       78.80       87.20      5.21 o 
   0  -8   7     1239.07     1202.50     31.97 o 
   1  -8   7       37.96       33.26      4.61 o 
   2  -8   7      679.14      643.35     33.16 o 
   3  -8   7        0.98       -1.00      2.87 o 
   4  -8   7     1126.64     1089.58     74.90 o 
   5  -8   7      137.35      141.18      9.20 o 
   6  -8   7       69.79       64.60      8.07 o 
   7  -8   7      387.40      391.07     25.56 o 
   8  -8   7      845.15      789.06     40.04 o 
 -14  -7   7      260.66      265.96     14.55 o 
 -13  -7   7      220.19      218.90      6.76 o 
 -12  -7   7       71.64       73.98      4.06 o 
 -11  -7   7      476.75      456.44     14.27 o 
 -10  -7   7       83.17       88.02      4.39 o 
  -9  -7   7       10.66       23.11      2.06 o 
  -8  -7   7     5908.80     5864.72    151.60 o 
  -7  -7   7        3.11       15.39      2.42 o 
  -6  -7   7        9.48        9.66      1.66 o 
  -5  -7   7      835.49      814.57     14.99 o 
  -4  -7   7       10.80       14.27      5.06 o 
  -3  -7   7      599.11      598.43     17.44 o 
  -2  -7   7     2903.57     2834.66     57.90 o 
  -1  -7   7      334.89      300.95     10.79 o 
   0  -7   7    10251.29    10141.43    321.22 o 
   1  -7   7        0.90        2.30      3.02 o 
   2  -7   7     5479.35     5336.41    252.59 o 
   3  -7   7      470.20      441.00     22.29 o 
   4  -7   7       20.04       19.85      4.54 o 
   5  -7   7      246.48      249.88     22.96 o 
   6  -7   7      258.53      251.42     13.91 o 
   7  -7   7       92.03       89.88      9.90 o 
   8  -7   7        4.95        6.48      5.58 o 
   9  -7   7        2.58        8.29      6.55 o 
 -14  -6   7        2.39        4.17      2.11 o 
 -13  -6   7      476.81      464.11     17.73 o 
 -12  -6   7     2573.41     2490.68     54.42 o 
 -11  -6   7       30.70       32.85      3.06 o 
 -10  -6   7     2074.37     2046.26     46.92 o 
  -9  -6   7      966.45      968.71     19.41 o 
  -8  -6   7       41.42       46.56      2.94 o 
  -7  -6   7       22.41       24.02      2.70 o 
  -6  -6   7     1197.35     1165.28     19.94 o 
  -5  -6   7      163.91      174.93      5.05 o 
  -4  -6   7        1.67        7.93      1.63 o 
  -3  -6   7        0.05       16.66      5.33 o 
  -2  -6   7     1904.42     1834.29     46.06 o 
  -1  -6   7     2282.53     2253.68     48.72 o 
   0  -6   7     2296.29     2130.73     80.28 o 
   1  -6   7        0.71       -0.17      2.01 o 
   2  -6   7    10153.74     9847.18    425.61 o 
   3  -6   7     1007.19     1007.71     42.48 o 
   4  -6   7       99.50      109.02      6.90 o 
   5  -6   7      522.71      511.71     19.81 o 
   6  -6   7      172.90      156.76     12.74 o 
   7  -6   7      216.13      200.31     11.18 o 
   8  -6   7     1550.50     1551.41     53.20 o 
   9  -6   7       10.62       16.38      5.86 o 
  10  -6   7       69.49       64.70      9.87 o 
 -14  -5   7      479.43      462.26     18.21 o 
 -13  -5   7        3.85        3.45      2.31 o 
 -12  -5   7        0.88        6.43      2.09 o 
 -11  -5   7       82.05       87.94      4.28 o 
 -10  -5   7     2467.21     2500.47     65.54 o 
  -9  -5   7      699.47      741.05     16.01 o 
  -8  -5   7     1067.85     1052.45     17.99 o 
  -7  -5   7      196.56      203.90      4.76 o 
  -6  -5   7       10.64       21.52      3.00 o 
  -5  -5   7       27.98       30.32      2.51 o 
  -4  -5   7     4948.72     4798.39    106.58 o 
  -3  -5   7        3.68        7.62      1.52 o 
  -2  -5   7     6147.13     5669.01    155.18 o 
  -1  -5   7      217.19      179.96      5.14 o 
   0  -5   7     3075.09     2995.71    104.09 o 
   1  -5   7      139.71      117.64      4.57 o 
   2  -5   7     2014.66     1984.21     61.81 o 
   3  -5   7      254.55      269.97     11.12 o 
   4  -5   7       65.47       71.88      5.85 o 
   5  -5   7     3449.14     3435.09    122.67 o 
   6  -5   7      358.87      342.52     16.94 o 
   7  -5   7       79.58       80.51      8.83 o 
   8  -5   7      562.73      509.81     19.93 o 
   9  -5   7      759.88      752.75     31.99 o 
  10  -5   7      372.54      360.87     23.19 o 
  11  -5   7      352.39      347.62     20.83 o 
 -14  -4   7      338.72      336.81      9.89 o 
 -13  -4   7      219.32      216.42      7.50 o 
 -12  -4   7      775.62      792.35     16.49 o 
 -11  -4   7      459.41      437.95     13.42 o 
 -10  -4   7      189.32      194.17      6.80 o 
  -9  -4   7      730.34      715.87     15.60 o 
  -8  -4   7     1462.58     1476.54     26.98 o 
  -7  -4   7      175.34      199.23      4.75 o 
  -6  -4   7        2.69        3.95      1.43 o 
  -5  -4   7     1846.37     1840.61     31.68 o 
  -4  -4   7       34.12       39.76      3.02 o 
  -3  -4   7      601.20      560.19     11.49 o 
  -2  -4   7     1115.22     1018.26     23.43 o 
  -1  -4   7      355.05      430.04     16.92 o 
   0  -4   7     1726.21     1449.40     51.40 o 
   1  -4   7     5068.49     4970.64    143.12 o 
   2  -4   7        4.87        5.88      2.29 o 
   3  -4   7     5090.45     5020.34    137.82 o 
   4  -4   7      261.75      235.03      8.18 o 
   5  -4   7        1.61        3.80      2.97 o 
   6  -4   7      232.92      281.10     14.25 o 
   7  -4   7       34.22       41.42      5.83 o 
   8  -4   7      290.41      272.90     15.42 o 
   9  -4   7      240.93      232.14     12.72 o 
  10  -4   7       25.79       39.37      9.26 o 
  11  -4   7      380.70      327.24     17.76 o 
  12  -4   7        1.59        0.50      5.08 o 
 -14  -3   7        3.19        6.55      3.04 o 
 -13  -3   7        4.24        4.56      2.82 o 
 -12  -3   7      551.40      614.27     15.72 o 
 -11  -3   7     1182.08     1136.34     22.34 o 
 -10  -3   7     2178.04     2171.11     42.84 o 
  -9  -3   7     3680.27     3744.07     80.97 o 
  -8  -3   7      508.08      551.95     11.61 o 
  -7  -3   7     2116.08     2069.67     40.22 o 
  -6  -3   7      123.50      103.66      3.83 o 
  -5  -3   7       73.73       71.22      2.91 o 
  -4  -3   7      475.90      472.14      8.10 o 
  -3  -3   7      181.40      179.83      6.24 o 
  -2  -3   7      466.50      445.24     14.21 o 
  -1  -3   7     2047.62     1938.49     55.98 o 
   0  -3   7      246.98      235.94      5.19 o 
   1  -3   7     4135.07     4206.58     97.11 o 
   2  -3   7        3.81       13.47      2.16 o 
   3  -3   7     7486.19     7174.10    199.50 o 
   4  -3   7        2.18        3.30      2.62 o 
   5  -3   7     2621.45     2676.44     72.73 o 
   6  -3   7     1708.00     1746.97     53.72 o 
   7  -3   7      107.78      128.06      8.31 o 
   8  -3   7       81.05       54.62      7.42 o 
   9  -3   7     1787.30     1694.92     75.21 o 
  10  -3   7        4.37       14.66      5.73 o 
  11  -3   7     1349.05     1280.52     55.78 o 
  12  -3   7      821.26      858.24     54.34 o 
 -14  -2   7      167.05      181.90      7.74 o 
 -13  -2   7        2.08        4.39      2.78 o 
 -12  -2   7        1.82        2.27      2.21 o 
 -11  -2   7        7.23        9.36      2.41 o 
 -10  -2   7      698.35      769.10     17.47 o 
  -9  -2   7     3328.94     3303.54     71.51 o 
  -8  -2   7      877.41      813.76     15.08 o 
  -7  -2   7     9681.10     9890.33    291.99 o 
  -6  -2   7      820.20      815.79     13.55 o 
  -5  -2   7     7276.67     7255.62    180.48 o 
  -4  -2   7      657.27      670.47     19.17 o 
  -3  -2   7     3124.09     3259.41     69.94 o 
  -2  -2   7      363.23      362.29     10.70 o 
  -1  -2   7    10643.62    10747.47    314.12 o 
   0  -2   7      588.36      768.98     14.44 o 
   1  -2   7     5495.41     5242.56    118.61 o 
   2  -2   7     3491.28     3329.64     80.85 o 
   3  -2   7     1834.88     1978.42     40.93 o 
   4  -2   7        2.36       21.53      2.89 o 
   5  -2   7      407.05      350.84     13.08 o 
   6  -2   7      109.96      103.22      6.43 o 
   7  -2   7      418.27      420.09     13.17 o 
   8  -2   7      389.33      385.12     13.82 o 
   9  -2   7      135.14      129.76      9.29 o 
  10  -2   7      295.79      259.90     14.25 o 
  11  -2   7      933.12      873.16     39.28 o 
  12  -2   7        3.46        7.39      5.46 o 
  13  -2   7      767.99      766.53     49.74 o 
 -14  -1   7        1.85        6.21      3.10 o 
 -13  -1   7      376.96      355.90     10.65 o 
 -12  -1   7        3.03        3.43      2.21 o 
 -11  -1   7      892.57      896.31     18.47 o 
 -10  -1   7        4.52        9.04      2.39 o 
  -9  -1   7      259.97      269.73      7.16 o 
  -8  -1   7     1503.20     1481.34     26.97 o 
  -7  -1   7      542.12      514.21     10.06 o 
  -6  -1   7      310.35      375.60      7.29 o 
  -5  -1   7     2620.43     2534.42     42.99 o 
  -4  -1   7     1470.59     1402.23     32.10 o 
  -3  -1   7      289.11      191.12      7.17 o 
  -2  -1   7     3717.36     3965.40     77.97 o 
  -1  -1   7     9867.20    10806.91    315.27 o 
   0  -1   7       78.55       68.21      2.21 o 
   1  -1   7     9402.92     9436.48    260.17 o 
   2  -1   7     2566.34     2562.25     47.49 o 
   3  -1   7     6701.00     6903.29    180.68 o 
   4  -1   7     5498.41     5545.95    139.89 o 
   5  -1   7      101.99      105.88      5.12 o 
   6  -1   7     1171.40     1153.77     25.21 o 
   7  -1   7      128.83      120.94      6.49 o 
   8  -1   7       83.08       79.35      6.47 o 
   9  -1   7       18.14       15.04      5.19 o 
  10  -1   7       49.73       32.99      5.42 o 
  11  -1   7        6.56        1.99      3.95 o 
  12  -1   7      404.21      389.62     24.26 o 
  13  -1   7      177.78      183.58     17.52 o 
 -14   0   7      276.25      262.48     13.82 o 
 -13   0   7      172.82      166.12      7.64 o 
 -12   0   7      282.07      336.07     17.69 o 
 -11   0   7      271.21      313.33      8.68 o 
 -10   0   7      120.70      108.04      6.67 o 
  -9   0   7     4829.57     4967.21    118.27 o 
  -8   0   7     1175.63     1141.02     20.71 o 
  -7   0   7     2548.44     2558.79     49.85 o 
  -6   0   7     3675.10     3438.50     68.69 o 
  -5   0   7      110.29      109.22      2.33 o 
  -4   0   7     2451.32     2611.78     53.87 o 
  -3   0   7      353.00      360.88      5.64 o 
  -2   0   7        1.61        7.97      1.64 o 
  -1   0   7    10715.48    10791.98    306.76 o 
   0   0   7      323.41      384.23      6.19 o 
   1   0   7       23.84       32.48      1.75 o 
   2   0   7      456.30      502.51      8.04 o 
   3   0   7     2535.99     2429.59     45.53 o 
   4   0   7     6343.58     6241.47    156.68 o 
   5   0   7       72.60       51.58      3.40 o 
   6   0   7     3803.38     3847.88    101.74 o 
   7   0   7      642.05      608.69     16.23 o 
   8   0   7      694.87      717.21     19.56 o 
   9   0   7        2.38        0.97      2.80 o 
  10   0   7        4.83       11.18      3.96 o 
  11   0   7      150.13      152.59     11.34 o 
  12   0   7     1041.88     1062.29     46.79 o 
  13   0   7       91.06       76.90      8.28 o 
  14   0   7      522.46      466.63     24.33 o 
 -13   1   7       14.09       15.80      3.77 o 
 -12   1   7      208.86      202.93      8.16 o 
 -11   1   7       91.04       97.10      5.36 o 
 -10   1   7      786.28      704.02     16.75 o 
  -9   1   7      121.22      139.94      4.90 o 
  -8   1   7      228.66      228.85      5.71 o 
  -7   1   7     3300.49     3202.52     64.09 o 
  -6   1   7     2575.04     2396.14     41.99 o 
  -5   1   7      844.09      878.57     13.16 o 
  -4   1   7     2853.12     2780.01     46.20 o 
  -3   1   7       75.35       81.59      2.26 o 
  -2   1   7      511.87      544.46      6.81 o 
  -1   1   7     2978.53     3160.02     54.45 o 
   0   1   7     2140.05     2132.01     39.03 o 
   1   1   7       23.77       21.43      1.59 o 
   2   1   7     4250.40     4123.73     91.61 o 
   3   1   7      871.47      782.15     13.96 o 
   4   1   7      110.07      108.79      4.13 o 
   5   1   7     1218.58     1119.61     23.56 o 
   6   1   7      628.49      576.71     14.12 o 
   7   1   7      179.75      184.60      8.54 o 
   8   1   7      891.30      847.94     22.90 o 
   9   1   7      340.79      385.26     16.03 o 
  10   1   7       53.20       35.36      5.25 o 
  11   1   7      305.41      283.34     13.51 o 
  12   1   7      143.63      146.56      9.66 o 
  13   1   7        2.14        3.17      4.03 o 
  14   1   7     1505.23     1443.72     52.19 o 
 -13   2   7        5.27        6.38      3.57 o 
 -12   2   7       48.01       46.17      4.89 o 
 -11   2   7      152.78      165.31     20.65 o 
 -10   2   7      477.30      480.30     15.00 o 
  -9   2   7     1294.11     1326.46     28.38 o 
  -8   2   7     3718.06     3713.84     82.33 o 
  -7   2   7       34.90       28.61      1.94 o 
  -6   2   7      128.62      112.95      3.08 o 
  -5   2   7       71.80       57.03      1.66 o 
  -4   2   7     3470.11     3434.03     63.17 o 
  -3   2   7      113.90       75.53      1.11 o 
  -2   2   7     4567.03     4617.57    138.82 o 
  -1   2   7     8615.66     8879.87    281.25 o 
   0   2   7      132.77      136.96      3.37 o 
   1   2   7      255.47      288.66      9.64 o 
   2   2   7     2398.72     2460.16     60.74 o 
   3   2   7       78.28       60.22      2.44 o 
   4   2   7     5996.54     5830.09    138.19 o 
   5   2   7     1612.48     1489.13     40.43 o 
   6   2   7      427.53      428.85     13.30 o 
   7   2   7     1246.36     1121.45     31.64 o 
   8   2   7      467.13      458.91     11.95 o 
   9   2   7       66.76       64.12      5.25 o 
  10   2   7       81.69       84.03      6.02 o 
  11   2   7      620.36      598.64     18.32 o 
  12   2   7      137.70      150.92      9.86 o 
  13   2   7       12.87       19.05      5.18 o 
  14   2   7      103.09      110.79     10.85 o 
  15   2   7      286.83      255.85     13.94 o 
 -13   3   7        2.27        4.83      4.22 o 
 -12   3   7      775.94      733.77     18.15 o 
 -11   3   7      587.56      635.04     15.28 o 
 -10   3   7      148.61      152.64      7.88 o 
  -9   3   7     2062.29     2165.26     48.93 o 
  -8   3   7     7777.32     8019.09    230.69 o 
  -7   3   7      600.17      623.01     19.62 o 
  -6   3   7     3364.94     3457.46     67.58 o 
  -5   3   7     2528.24     2369.53     39.87 o 
  -4   3   7        0.97        7.83      1.44 o 
  -3   3   7       40.31       26.15      6.82 o 
  -2   3   7      209.35      182.12      7.78 o 
  -1   3   7      174.68      199.09      6.43 o 
   0   3   7       35.41       51.44      1.60 o 
   1   3   7        5.39        5.41      0.89 o 
   2   3   7      323.16      338.52      5.93 o 
   3   3   7     2020.03     2017.89     33.71 o 
   4   3   7     2483.34     2382.33     50.52 o 
   5   3   7      209.50      239.33      6.14 o 
   6   3   7     4618.68     4568.93    104.61 o 
   7   3   7     2746.49     2629.88     55.76 o 
   8   3   7       26.45       33.52      3.35 o 
   9   3   7     1633.94     1650.89     50.36 o 
  10   3   7       59.66       69.63      5.51 o 
  11   3   7       92.76       89.64      6.35 o 
  12   3   7      542.85      525.02     18.79 o 
  13   3   7       26.92       28.85      6.61 o 
  14   3   7       72.63       70.88      7.96 o 
  15   3   7      206.58      206.31     11.85 o 
 -12   4   7      400.65      393.92     15.22 o 
 -11   4   7      109.55      121.31      5.37 o 
 -10   4   7       30.17       30.19      3.24 o 
  -9   4   7      749.01      765.96     15.41 o 
  -8   4   7      108.43      127.88      4.04 o 
  -7   4   7      153.77      158.47      3.97 o 
  -6   4   7     8089.55     8258.83    229.81 o 
  -5   4   7     4267.53     4506.29    160.83 o 
  -4   4   7     1331.46     1214.81     30.39 o 
  -3   4   7     7064.11     6663.58    240.31 o 
  -2   4   7      697.23      707.38     20.22 o 
  -1   4   7      358.92      334.32     11.11 o 
   0   4   7      306.10      359.74      5.72 o 
   1   4   7     2968.71     3259.75     57.05 o 
   2   4   7     1133.14     1109.62     15.34 o 
   3   4   7      952.55      890.69     12.66 o 
   4   4   7     1284.38     1304.69     21.12 o 
   5   4   7      472.96      561.47     10.31 o 
   6   4   7     3924.31     4032.68     87.59 o 
   7   4   7      203.51      167.45      5.97 o 
   8   4   7     1173.42     1050.73     30.23 o 
   9   4   7     3397.78     3471.67     79.99 o 
  10   4   7       14.10       20.71      3.50 o 
  11   4   7      488.86      501.35     15.55 o 
  12   4   7        7.10        6.88      3.92 o 
  13   4   7      957.86      901.57     26.06 o 
  14   4   7       15.65       13.56      4.42 o 
  15   4   7      615.90      557.80     19.75 o 
 -12   5   7      172.10      158.10     19.07 o 
 -11   5   7      251.97      277.54     21.18 o 
 -10   5   7      367.69      380.53     17.96 o 
  -9   5   7        5.76        0.77      6.35 o 
  -8   5   7     1975.29     2130.01     64.47 o 
  -7   5   7     1545.77     1631.82     59.25 o 
  -6   5   7       60.04       61.65      3.49 o 
  -5   5   7      613.09      615.86     16.38 o 
  -4   5   7      520.06      440.62      7.26 o 
  -3   5   7     1318.61     1266.79     24.13 o 
  -2   5   7       36.60       33.65      7.54 o 
  -1   5   7     2900.83     2748.75     42.80 o 
   0   5   7     1234.24     1249.57     16.36 o 
   1   5   7       72.07       79.31      2.35 o 
   2   5   7      619.21      688.34      9.57 o 
   3   5   7     1279.03     1397.21     23.50 o 
   4   5   7     1871.28     1838.52     31.99 o 
   5   5   7     6509.01     6555.90    161.92 o 
   6   5   7     1066.09     1203.65     21.40 o 
   7   5   7     4517.60     4565.09    102.69 o 
   8   5   7      617.63      555.51     11.48 o 
   9   5   7      278.49      270.53      8.42 o 
  10   5   7      192.94      213.33      8.37 o 
  11   5   7      570.55      601.44     16.38 o 
  12   5   7     1249.44     1212.32     31.48 o 
  13   5   7        3.12        4.48      3.14 o 
  14   5   7        1.55        5.70      4.03 o 
  15   5   7      132.88      121.87      9.92 o 
  16   5   7       42.24       23.41      7.40 o 
 -11   6   7     1001.87     1036.91     31.44 o 
 -10   6   7        5.35        6.23      6.51 o 
  -9   6   7      125.42      130.56     14.17 o 
  -8   6   7      698.90      786.33     65.83 o 
  -7   6   7      927.17     1022.05     36.28 o 
  -6   6   7      667.97      689.63     13.91 o 
  -5   6   7     5013.58     5051.66    116.54 o 
  -4   6   7      160.16      152.80      5.92 o 
  -3   6   7     2798.22     2662.64     48.91 o 
  -2   6   7       20.45       10.14      1.30 o 
  -1   6   7     3708.72     3723.20     68.71 o 
   0   6   7       51.81       48.56      1.66 o 
   1   6   7       27.19       22.73      5.00 o 
   2   6   7       24.07       32.87      1.93 o 
   3   6   7       91.63      126.94      3.45 o 
   4   6   7     2795.71     3190.02     59.73 o 
   5   6   7     1733.93     1774.83     29.48 o 
   6   6   7     1269.46     1504.87     26.66 o 
   7   6   7     8831.34     9104.62    263.60 o 
   8   6   7     1582.39     1633.27     35.30 o 
   9   6   7     2442.18     2411.49     53.47 o 
  10   6   7      334.47      344.21     11.08 o 
  11   6   7      911.46      942.36     30.45 o 
  12   6   7      336.47      326.93     14.32 o 
  13   6   7       61.22       85.80      7.02 o 
  14   6   7      169.70      155.81      8.28 o 
  15   6   7      300.30      249.76     12.18 o 
  16   6   7      455.84      398.14     16.10 o 
 -10   7   7       30.50       21.48      5.85 o 
  -9   7   7       75.80       85.66      6.39 o 
  -8   7   7        3.64        5.88      2.22 o 
  -7   7   7        4.87        7.24      2.88 o 
  -6   7   7      374.99      420.94     36.23 o 
  -5   7   7     2001.16     2015.74     49.75 o 
  -4   7   7       10.64        8.37      1.77 o 
  -3   7   7     3265.41     3126.66     62.02 o 
  -2   7   7      174.01      133.98      2.65 o 
  -1   7   7      977.72      895.16     11.94 o 
   0   7   7     2297.85     2002.82     40.88 o 
   1   7   7      485.00      473.32      6.70 o 
   2   7   7      206.98      269.34      4.97 o 
   3   7   7       88.52       78.72      2.95 o 
   4   7   7      307.98      344.00      8.37 o 
   5   7   7     3369.36     3500.89     71.52 o 
   6   7   7       10.79        8.22      1.69 o 
   7   7   7      396.91      383.57      8.08 o 
   8   7   7       19.27       26.53      2.73 o 
   9   7   7      997.10      976.98     18.15 o 
  10   7   7     1606.32     1602.74     33.78 o 
  11   7   7      223.21      228.43      8.82 o 
  12   7   7     1555.88     1523.80     40.22 o 
  13   7   7      192.91      164.68      8.95 o 
  14   7   7     1178.72     1094.65     36.49 o 
  15   7   7      103.46       93.63      6.42 o 
  16   7   7      132.44      140.10      7.89 o 
 -10   8   7      440.72      967.32    241.27 o 
  -9   8   7        2.75        2.15      3.51 o 
  -8   8   7        4.15        4.25      2.80 o 
  -7   8   7      562.60      582.46     13.90 o 
  -6   8   7        0.29       -0.12      1.96 o 
  -5   8   7      226.18      270.40     21.01 o 
  -4   8   7     1329.17     1297.33     28.19 o 
  -3   8   7     1285.75     1133.00     36.89 o 
  -2   8   7        7.61       11.03      1.56 o 
  -1   8   7     3927.98     3566.48     71.39 o 
   0   8   7     7483.69     7139.26    183.60 o 
   1   8   7      343.96      320.55      6.33 o 
   2   8   7     2835.33     2635.35     47.57 o 
   3   8   7     1300.40     1395.72     26.84 o 
   4   8   7      136.83      134.85      3.40 o 
   5   8   7      297.03      233.08      6.10 o 
   6   8   7     4765.20     4729.03    106.58 o 
   7   8   7     1843.58     1893.21     34.73 o 
   8   8   7     4068.61     4023.21     90.40 o 
   9   8   7       35.39       38.99      2.39 o 
  10   8   7      641.24      652.10     18.26 o 
  11   8   7       31.74       25.86      2.72 o 
  12   8   7      200.49      205.49      7.31 o 
  13   8   7        3.07        3.94      2.20 o 
  14   8   7      391.37      384.52     15.29 o 
  15   8   7        4.98        0.31      4.59 o 
  16   8   7       52.33       38.80      5.00 o 
  -9   9   7        0.14       -5.72      8.81 o 
  -8   9   7      627.26      623.13     24.29 o 
  -7   9   7        0.91        4.11      2.44 o 
  -6   9   7       10.52       11.66      2.22 o 
  -5   9   7       84.09       78.41      3.85 o 
  -4   9   7     1187.91     1155.54     24.65 o 
  -3   9   7      155.10      153.63      3.99 o 
  -2   9   7     2416.62     2261.76     44.64 o 
  -1   9   7      640.34      579.61      9.54 o 
   0   9   7        3.76        5.29      1.11 o 
   1   9   7        3.22        2.91      1.95 o 
   2   9   7      388.76      373.95      6.72 o 
   3   9   7        2.16       11.99      2.26 o 
   4   9   7       49.25       68.70      2.90 o 
   5   9   7     2035.47     2102.05     40.59 o 
   6   9   7      302.54      295.48      6.16 o 
   7   9   7      469.66      441.57      8.69 o 
   8   9   7     5744.35     5879.52    152.49 o 
   9   9   7      238.64      263.38      9.03 o 
  10   9   7     3890.63     4008.63     92.76 o 
  11   9   7      624.36      641.09     13.64 o 
  12   9   7     1703.37     1635.79     38.17 o 
  13   9   7      185.60      188.05     10.14 o 
  14   9   7       40.35       36.34      3.59 o 
  15   9   7       56.93       44.08      6.48 o 
  16   9   7       36.69       25.47     14.12 o 
  -8  10   7      634.37      642.85     62.99 o 
  -7  10   7      115.87      119.23     14.49 o 
  -6  10   7      107.63      113.75      4.81 o 
  -5  10   7      386.02      355.45     10.27 o 
  -4  10   7      559.22      597.99     19.21 o 
  -3  10   7      241.16      241.21      6.47 o 
  -2  10   7     1570.05     1480.49     29.85 o 
  -1  10   7        8.54        8.14      1.88 o 
   0  10   7     1473.82     1382.60     25.12 o 
   1  10   7      336.80      317.35     10.72 o 
   2  10   7      263.75      271.23      6.58 o 
   3  10   7      104.21      106.46      6.15 o 
   4  10   7      936.13      983.52     16.21 o 
   5  10   7      387.92      434.14      8.14 o 
   6  10   7     1827.02     1866.02     44.20 o 
   7  10   7      403.13      433.11      9.52 o 
   8  10   7      388.49      426.18      9.44 o 
   9  10   7      499.64      498.80     10.99 o 
  10  10   7      641.21      664.91     13.09 o 
  11  10   7      704.89      679.24     14.57 o 
  12  10   7       57.16       61.02      2.72 o 
  13  10   7     2832.04     2763.27     70.10 o 
  14  10   7      346.18      323.32     19.82 o 
  15  10   7     1393.45     1420.83    114.31 o 
  16  10   7      185.40      184.70     21.61 o 
  -7  11   7      118.12      146.86     38.97 o 
  -6  11   7      165.59      168.04      6.52 o 
  -5  11   7     3607.10     3396.63     87.99 o 
  -4  11   7      494.47      466.55     17.11 o 
  -3  11   7       75.93       61.04      3.87 o 
  -2  11   7        0.30        6.31      2.63 o 
  -1  11   7        4.49        3.14      2.19 o 
   0  11   7      690.41      705.16     14.72 o 
   1  11   7     1219.54     1259.11     27.62 o 
   2  11   7      113.32      126.56      6.45 o 
   3  11   7     1392.84     1343.91     30.14 o 
   4  11   7     1026.18     1068.57     20.52 o 
   5  11   7     1209.77     1268.13     23.06 o 
   6  11   7     2943.42     2980.98     60.10 o 
   7  11   7      105.14       92.50      3.31 o 
   8  11   7      802.63      846.11     17.96 o 
   9  11   7      350.47      350.04      5.84 o 
  10  11   7        4.64        7.88      1.37 o 
  11  11   7     2477.98     2435.06     68.11 o 
  12  11   7      275.21      285.36      5.96 o 
  13  11   7       48.58       46.23      5.13 o 
  14  11   7     1130.38     1055.66     82.46 o 
  15  11   7      923.45      928.25     92.70 o 
  16  11   7      450.25      436.29     43.65 o 
  -6  12   7       28.88       15.07      7.11 o 
  -5  12   7      251.96      235.71     10.50 o 
  -4  12   7     1292.75     1291.38     41.82 o 
  -3  12   7       40.76       38.86      3.54 o 
  -2  12   7     1307.10     1206.37     26.40 o 
  -1  12   7     1547.00     1421.66     29.82 o 
   0  12   7      255.23      227.85     14.84 o 
   1  12   7       49.28       63.88      6.28 o 
   2  12   7      338.21      299.53     13.35 o 
   3  12   7       36.16       28.26      2.45 o 
   4  12   7      203.36      191.85      5.05 o 
   5  12   7     4679.12     4717.72    115.00 o 
   6  12   7     1120.23     1133.05     22.12 o 
   7  12   7       59.40       59.50      4.02 o 
   8  12   7     1394.16     1413.81     29.05 o 
   9  12   7       43.19       52.97      4.05 o 
  10  12   7      101.39       89.66      2.09 o 
  11  12   7      366.49      308.35     10.10 o 
  12  12   7     1142.63     1079.34     84.02 o 
  13  12   7     1309.63     1273.19     52.57 o 
  14  12   7      116.87      129.06     17.33 o 
  15  12   7       23.41        9.54      7.92 o 
  -5  13   7       90.18       84.99      6.58 o 
  -4  13   7        5.91        3.13      2.32 o 
  -3  13   7      296.45      285.35     10.03 o 
  -2  13   7      281.32      286.50      8.49 o 
  -1  13   7     1605.78     1578.68     33.75 o 
   0  13   7      337.69      331.05     17.09 o 
   1  13   7     3948.41     3726.79    159.00 o 
   2  13   7       18.99       25.77      2.94 o 
   3  13   7     2159.70     2092.05     90.01 o 
   4  13   7       56.10       52.18      3.12 o 
   5  13   7       81.02       90.15      3.78 o 
   6  13   7      213.19      198.61      5.09 o 
   7  13   7      119.84      122.41      3.87 o 
   8  13   7      276.94      291.98      5.86 o 
   9  13   7      122.22      107.83      7.02 o 
  10  13   7      255.09      267.74     14.79 o 
  11  13   7      596.60      592.97     30.57 o 
  12  13   7      572.30      546.03     36.82 o 
  13  13   7      925.89      905.34     50.19 o 
  14  13   7      438.21      398.83     57.30 o 
  15  13   7      112.35      104.14     16.63 o 
  -4  14   7        2.07        3.70      2.71 o 
  -3  14   7      556.59      555.84     16.88 o 
  -2  14   7      268.95      278.04     13.04 o 
  -1  14   7       28.39       27.72      3.48 o 
   0  14   7      150.99      136.63      8.83 o 
   1  14   7     2079.41     1943.66    107.37 o 
   2  14   7      482.34      446.97     27.51 o 
   3  14   7     1784.99     1775.17     91.73 o 
   4  14   7      171.22      187.91      6.78 o 
   5  14   7      618.72      596.78     20.17 o 
   6  14   7     1339.65     1377.08     29.62 o 
   7  14   7      117.97      113.15      4.19 o 
   8  14   7      121.35      123.02      3.51 o 
   9  14   7      965.10      858.69     37.60 o 
  10  14   7      415.44      404.22     19.09 o 
  11  14   7      163.56      161.85     15.44 o 
  12  14   7     1276.61     1243.05     60.85 o 
  13  14   7       82.48       64.30     12.83 o 
  14  14   7        2.64        9.09      8.00 o 
  -2  15   7      209.69      184.80      8.69 o 
  -1  15   7      789.00      799.86     28.93 o 
   0  15   7      350.95      359.87     12.03 o 
   1  15   7      531.15      484.86     32.22 o 
   2  15   7      394.18      402.52     24.30 o 
   3  15   7        2.79        8.13      4.23 o 
   4  15   7       48.73       45.23      3.81 o 
   5  15   7      289.37      276.88     14.26 o 
   6  15   7      598.56      580.33     17.00 o 
   7  15   7       19.89       24.00      3.19 o 
   8  15   7      186.41      184.58     11.53 o 
   9  15   7        2.58       -3.11      5.51 o 
  10  15   7      324.20      329.20     21.03 o 
  11  15   7      283.32      276.57     24.45 o 
  12  15   7      271.45      263.87     20.62 o 
  13  15   7       20.91       23.52     13.67 o 
  14  15   7     1418.87     1366.22     75.64 o 
  -1  16   7      123.94      123.53      7.68 o 
   0  16   7      138.24      129.80      6.31 o 
   1  16   7       95.35       35.70     12.03 o 
   2  16   7     2459.14     2354.84    143.11 o 
   3  16   7      624.45      549.66     31.35 o 
   4  16   7      393.98      420.52     26.56 o 
   5  16   7      118.63      111.24      4.74 o 
   6  16   7       38.56       41.04      4.76 o 
   7  16   7       28.33       28.39      6.02 o 
   8  16   7       16.90       21.13      5.82 o 
   9  16   7      456.05      461.02     25.20 o 
  10  16   7        0.52       -4.06      4.81 o 
  11  16   7      196.49      177.76     14.58 o 
  12  16   7      131.38       91.47     14.89 o 
  13  16   7      239.53      250.48     29.00 o 
   1  17   7       89.77      103.22     13.08 o 
   2  17   7       19.59       12.52      6.45 o 
   3  17   7        2.70        5.30      2.73 o 
   4  17   7      715.50      744.50     44.12 o 
   5  17   7       14.49       11.04      2.46 o 
   6  17   7      305.60      318.58     24.74 o 
   7  17   7      289.30      296.83     21.89 o 
   8  17   7        2.10        6.08      5.40 o 
   9  17   7       12.14       13.22      6.03 o 
  10  17   7       76.01      122.32     46.06 o 
  11  17   7       39.90       32.52     10.10 o 
   5  18   7       35.43       21.10     12.80 o 
   6  18   7      234.16      297.02     45.07 o 
   7  18   7       84.42       73.36     12.80 o 
   8  18   7       63.27       65.72     11.32 o 
  -6 -14   8       61.18       68.81     15.64 o 
  -5 -14   8      122.24      114.64     23.24 o 
  -9 -13   8        1.26        3.13      8.81 o 
  -8 -13   8        0.04        7.24      6.73 o 
  -7 -13   8      977.56     1066.00     90.42 o 
  -6 -13   8      224.92      226.49     20.41 o 
  -5 -13   8      583.37      566.90     25.73 o 
  -4 -13   8       43.31       31.89      5.09 o 
  -3 -13   8       63.62       50.42      5.63 o 
  -2 -13   8      354.73      358.64     16.07 o 
  -1 -13   8      546.37      537.73     19.27 o 
   0 -13   8        3.52        0.99      3.10 o 
 -11 -12   8      828.56      912.18     58.86 o 
 -10 -12   8      227.85      286.91     28.72 o 
  -9 -12   8     1165.07     1249.20    137.77 o 
  -8 -12   8      194.63      251.32     27.16 o 
  -7 -12   8        0.23       10.30      6.89 o 
  -6 -12   8       88.69       82.76      4.24 o 
  -5 -12   8        1.15        3.43      2.32 o 
  -4 -12   8        7.30        7.10      2.71 o 
  -3 -12   8      397.68      378.85     12.80 o 
  -2 -12   8       46.11       53.33      6.57 o 
  -1 -12   8      275.52      269.77     11.93 o 
   0 -12   8      123.15      122.63      8.31 o 
   1 -12   8      323.81      318.17     14.88 o 
   2 -12   8      333.64      299.76     19.33 o 
 -12 -11   8       14.88       18.72      6.80 o 
 -11 -11   8      342.95      383.15     21.61 o 
 -10 -11   8       38.74       32.29      7.63 o 
  -9 -11   8     1521.36     1630.52     98.81 o 
  -8 -11   8      816.37      749.37     35.92 o 
  -7 -11   8     1078.72     1086.19     37.92 o 
  -6 -11   8      107.34      139.88      8.41 o 
  -5 -11   8      184.13      171.45      7.47 o 
  -4 -11   8      287.35      282.03      8.26 o 
  -3 -11   8      470.35      477.79     13.43 o 
  -2 -11   8      152.81      166.89     10.37 o 
  -1 -11   8      217.29      226.05     10.58 o 
   0 -11   8      205.53      227.08     10.60 o 
   1 -11   8       93.22      110.48      8.34 o 
   2 -11   8       69.89       65.64      6.65 o 
   3 -11   8      122.61      137.81     11.81 o 
   4 -11   8      158.96      137.60     11.16 o 
 -13 -10   8      347.99      354.66     23.93 o 
 -12 -10   8      155.19      162.78     12.83 o 
 -11 -10   8      307.63      297.12     17.20 o 
 -10 -10   8      385.39      429.71     22.89 o 
  -9 -10   8      243.91      252.87     13.68 o 
  -8 -10   8       21.39       27.93      3.32 o 
  -7 -10   8      222.79      235.30      5.93 o 
  -6 -10   8     1309.03     1321.69     43.75 o 
  -5 -10   8      334.14      325.36     10.01 o 
  -4 -10   8      455.98      536.20     12.13 o 
  -3 -10   8       12.64        7.76      2.63 o 
  -2 -10   8      493.70      452.18     12.90 o 
  -1 -10   8       34.58       44.57      4.51 o 
   0 -10   8      994.45     1031.45     28.24 o 
   1 -10   8       22.85       27.02      4.79 o 
   2 -10   8      539.73      560.30     24.79 o 
   3 -10   8     1260.20     1250.19     80.38 o 
   4 -10   8      421.36      400.18     26.35 o 
   5 -10   8      635.06      656.71     43.67 o 
 -13  -9   8      156.67      174.14     12.54 o 
 -12  -9   8      547.96      614.77     29.57 o 
 -11  -9   8      514.49      505.20     25.82 o 
 -10  -9   8     1140.13     1094.13     50.41 o 
  -9  -9   8        3.65        3.34      2.01 o 
  -8  -9   8     2460.86     2380.28     47.79 o 
  -7  -9   8       73.14       67.33      3.24 o 
  -6  -9   8      140.06      136.13      6.07 o 
  -5  -9   8        4.21        1.15      1.81 o 
  -4  -9   8       12.45       20.21      2.54 o 
  -3  -9   8      335.49      358.53     10.09 o 
  -2  -9   8        5.00        8.58      2.57 o 
  -1  -9   8      477.70      482.08     13.08 o 
   0  -9   8        6.80       11.60      3.23 o 
   1  -9   8      138.02      141.35      9.35 o 
   2  -9   8      722.93      739.73     41.37 o 
   3  -9   8        9.46       14.80      4.42 o 
   4  -9   8      892.00      796.71     63.83 o 
   5  -9   8     1710.80     1672.81    128.58 o 
   6  -9   8      287.55      233.34     20.55 o 
 -13  -8   8        1.21        6.84      5.47 o 
 -12  -8   8       29.20       29.43      5.82 o 
 -11  -8   8      158.39      146.96      4.84 o 
 -10  -8   8      540.81      490.55     25.23 o 
  -9  -8   8       68.10       73.14      3.23 o 
  -8  -8   8     2383.81     2451.72     50.75 o 
  -6  -8   8     3585.09     3633.14     79.33 o 
  -5  -8   8      120.22      115.90      4.46 o 
  -4  -8   8        2.17        0.64      1.76 o 
  -3  -8   8       74.94       71.15      4.39 o 
  -2  -8   8      165.46      210.53      6.85 o 
  -1  -8   8      197.48      179.80      6.83 o 
   0  -8   8      584.06      643.90     17.20 o 
   1  -8   8        1.33        5.05      3.57 o 
   2  -8   8     1358.00     1288.91     71.04 o 
   3  -8   8       23.62       17.98      4.24 o 
   4  -8   8      747.22      713.93     55.57 o 
   5  -8   8      266.84      265.85     27.42 o 
   6  -8   8     1119.10     1093.10     84.53 o 
   7  -8   8     1138.87     1145.09     49.66 o 
   8  -8   8        1.63       -5.04      5.98 o 
 -14  -7   8       88.71       91.78      8.42 o 
 -13  -7   8        6.00        4.91      1.94 o 
 -12  -7   8     1710.07     1637.41     44.08 o 
 -11  -7   8      582.06      547.49     20.24 o 
 -10  -7   8      102.15      104.93      3.91 o 
  -9  -7   8      526.30      501.29     14.62 o 
  -8  -7   8      247.64      267.12      7.85 o 
  -7  -7   8        1.95       11.58      2.04 o 
  -6  -7   8     1816.36     1839.58     36.01 o 
  -5  -7   8      304.18      325.57      7.16 o 
  -4  -7   8     3239.19     3106.99     66.43 o 
  -3  -7   8      418.69      434.48     10.05 o 
  -2  -7   8     1943.18     1889.67     41.51 o 
  -1  -7   8       88.02       81.37      6.66 o 
   0  -7   8       57.71       64.57      4.72 o 
   1  -7   8      853.45      843.26     34.52 o 
   2  -7   8     6838.98     6615.91    345.73 o 
   3  -7   8      514.84      501.16     34.44 o 
   4  -7   8       43.50       42.81      5.34 o 
   5  -7   8     1071.74     1050.32     70.81 o 
   6  -7   8      121.34      128.72     10.92 o 
   7  -7   8       52.80       57.14      8.72 o 
   8  -7   8       16.70       24.26      8.12 o 
   9  -7   8      148.74      156.91     15.23 o 
 -14  -6   8       14.24       14.56      3.49 o 
 -13  -6   8      430.78      391.01     17.06 o 
 -12  -6   8       12.63       10.78      2.68 o 
 -11  -6   8      107.87      115.11      4.61 o 
 -10  -6   8     1698.27     1709.71     38.87 o 
  -9  -6   8     2057.44     2108.48     44.08 o 
  -8  -6   8       11.06       14.89      2.36 o 
  -7  -6   8      594.87      603.88     12.56 o 
  -6  -6   8     1205.72     1215.48     21.35 o 
  -5  -6   8      471.46      487.46     10.45 o 
  -4  -6   8     1750.31     1625.37     32.03 o 
  -3  -6   8     2284.67     2144.73     40.61 o 
  -2  -6   8        0.81       15.23      3.53 o 
  -1  -6   8      520.31      506.81     19.86 o 
   0  -6   8      299.35      319.22     12.60 o 
   1  -6   8        2.13        6.33      3.07 o 
   2  -6   8     2327.54     2288.71     98.79 o 
   3  -6   8      666.54      652.05     33.53 o 
   4  -6   8     1694.55     1654.06     97.31 o 
   5  -6   8     3995.12     3820.44    195.94 o 
   6  -6   8       42.49       43.97      5.90 o 
   7  -6   8     1079.84     1021.50     79.06 o 
   8  -6   8        5.75        6.19      5.46 o 
   9  -6   8      186.48      170.92     13.71 o 
  10  -6   8        2.69        0.59      4.44 o 
 -14  -5   8        1.09        0.75      2.35 o 
 -13  -5   8       12.18       14.31      3.29 o 
 -12  -5   8        9.81        8.90      2.19 o 
 -11  -5   8      216.43      199.99      6.99 o 
 -10  -5   8     1057.62     1066.82     23.11 o 
  -9  -5   8       68.69       76.49      3.45 o 
  -8  -5   8       31.07       36.93      2.84 o 
  -7  -5   8      371.93      378.81      8.63 o 
  -6  -5   8      168.98      169.59      6.31 o 
  -5  -5   8     4901.97     4708.12    106.82 o 
  -4  -5   8      739.53      659.39     11.73 o 
  -3  -5   8     1426.57     1371.38     44.13 o 
  -2  -5   8     1864.74     1722.23     62.01 o 
  -1  -5   8       54.43       56.26      3.32 o 
   0  -5   8      240.93      248.01     12.62 o 
   1  -5   8       89.37       97.68      4.98 o 
   2  -5   8        0.93        4.53      2.80 o 
   3  -5   8     2937.41     2947.65     92.39 o 
   4  -5   8      113.72      121.29      8.14 o 
   5  -5   8      444.59      429.58     24.91 o 
   6  -5   8        1.34        4.30      3.49 o 
   7  -5   8     1824.75     1824.13     73.16 o 
   8  -5   8      992.86      900.14     43.05 o 
   9  -5   8     1070.95     1014.38     49.88 o 
  10  -5   8      281.34      304.68     17.78 o 
 -14  -4   8       53.15       67.45      4.81 o 
 -13  -4   8       72.19       69.72      4.61 o 
 -12  -4   8      107.81       97.36      4.94 o 
 -11  -4   8       17.08       16.89      2.48 o 
 -10  -4   8      977.29      979.56     23.60 o 
  -9  -4   8      378.19      402.99      9.07 o 
  -8  -4   8       46.52       44.23      3.27 o 
  -7  -4   8     2145.94     2197.68     40.76 o 
  -6  -4   8      305.79      281.87      5.96 o 
  -5  -4   8      902.94      878.20     16.25 o 
  -4  -4   8       10.63        4.66      1.88 o 
  -3  -4   8     5241.81     4933.14    132.15 o 
  -2  -4   8     6832.40     6370.60    234.07 o 
  -1  -4   8      122.01      161.66      4.60 o 
   0  -4   8      879.92      903.41     29.92 o 
   1  -4   8      400.43      372.28      9.85 o 
   2  -4   8      421.22      404.46     12.85 o 
   3  -4   8     4620.31     4486.81    134.33 o 
   4  -4   8      523.26      522.84     17.61 o 
   5  -4   8     1383.88     1398.93     56.06 o 
   6  -4   8     1402.08     1456.68     49.82 o 
   7  -4   8       46.92       57.88      6.16 o 
   8  -4   8       58.60       62.64      7.08 o 
   9  -4   8      235.76      245.10     17.82 o 
  10  -4   8     1688.30     1676.59     68.02 o 
  11  -4   8      190.80      207.05     19.30 o 
 -14  -3   8       44.62       30.91      6.44 o 
 -13  -3   8      469.11      485.01     14.11 o 
 -12  -3   8      144.75      147.30      6.41 o 
 -11  -3   8       45.74       44.96      3.50 o 
 -10  -3   8       47.99       52.04      3.63 o 
  -9  -3   8       26.31       24.81      2.37 o 
  -8  -3   8      414.41      428.74      9.55 o 
  -7  -3   8     3460.66     3421.14     71.91 o 
  -6  -3   8      449.07      453.81      8.07 o 
  -5  -3   8     2276.61     2354.66     54.96 o 
  -4  -3   8     2839.50     2643.49     69.24 o 
  -3  -3   8      773.91      666.49     17.57 o 
  -2  -3   8      392.73      392.64     12.78 o 
  -1  -3   8      338.87      289.45     10.17 o 
   0  -3   8      292.04      270.60      7.72 o 
   1  -3   8      118.61       97.88      4.72 o 
   2  -3   8     1343.49     1331.20     36.20 o 
   3  -3   8       79.36       68.53      4.33 o 
   4  -3   8     2065.87     2116.38     64.48 o 
   5  -3   8     1240.51     1235.35     34.84 o 
   6  -3   8     2670.70     2671.92     72.58 o 
   7  -3   8      720.58      721.37     28.52 o 
   8  -3   8     3090.94     2933.27     96.61 o 
   9  -3   8        1.50        3.40      3.95 o 
  10  -3   8      957.03      856.10     34.39 o 
  11  -3   8      242.45      253.05     16.86 o 
  12  -3   8        0.14        3.50      5.01 o 
 -14  -2   8      129.47      131.11      6.84 o 
 -13  -2   8      162.78      164.22      6.61 o 
 -12  -2   8        3.27        7.72      2.71 o 
 -11  -2   8       64.49       63.49      3.62 o 
 -10  -2   8     1310.50     1263.88     23.88 o 
  -9  -2   8       29.84       52.17      3.38 o 
  -8  -2   8       86.92       72.72      3.36 o 
  -7  -2   8     4291.28     4411.61     96.54 o 
  -6  -2   8       56.08       76.27      2.75 o 
  -5  -2   8     6196.03     6173.11    150.96 o 
  -4  -2   8     7407.65     7230.76    183.38 o 
  -3  -2   8     1755.85     1639.54     56.60 o 
  -2  -2   8    12331.57    12049.21    373.70 o 
  -1  -2   8      989.56      870.00     18.35 o 
   0  -2   8      683.85      678.46     11.90 o 
   1  -2   8      113.71      123.27      4.21 o 
   2  -2   8      436.43      469.11      9.67 o 
   3  -2   8     1787.85     1800.36     45.23 o 
   4  -2   8      129.07      135.64      5.98 o 
   5  -2   8     1204.47     1227.71     31.04 o 
   6  -2   8      242.98      276.38     11.69 o 
   7  -2   8     1058.84     1037.93     28.79 o 
   8  -2   8      983.59      976.86     29.96 o 
   9  -2   8       51.69       44.90      7.26 o 
  10  -2   8     3143.91     2975.97    114.59 o 
  11  -2   8      570.30      582.44     30.17 o 
  12  -2   8      115.84      103.96     10.32 o 
 -14  -1   8     1229.90     1102.91     27.85 o 
 -13  -1   8       35.59       40.57      3.58 o 
 -12  -1   8      407.06      391.75      9.90 o 
 -11  -1   8       56.94       59.78      4.07 o 
 -10  -1   8        7.73       16.51      2.79 o 
  -9  -1   8       40.07       35.11      3.80 o 
  -8  -1   8       69.77       72.74      2.98 o 
  -7  -1   8       44.03       51.81      3.20 o 
  -6  -1   8       50.22       47.48      4.23 o 
  -5  -1   8     2232.79     2106.20     36.33 o 
  -4  -1   8     1021.65     1016.18     20.21 o 
  -3  -1   8     4960.89     4911.68    143.76 o 
  -2  -1   8    10131.65    10105.89    286.46 o 
  -1  -1   8        3.05       16.39      1.38 o 
   0  -1   8     6449.14     6008.05    138.67 o 
   1  -1   8     4925.79     4919.96    107.11 o 
   2  -1   8    11255.86    11956.46    381.52 o 
   3  -1   8        1.61        0.44      1.65 o 
   4  -1   8     6676.86     7057.66    188.31 o 
   5  -1   8      100.48       89.06      5.05 o 
   6  -1   8     3486.95     3427.55     79.75 o 
   7  -1   8     1161.60     1112.35     36.97 o 
   8  -1   8      428.81      457.38     16.37 o 
   9  -1   8      646.21      616.31     19.49 o 
  10  -1   8      150.72      143.61     10.61 o 
  11  -1   8      223.30      240.13     14.15 o 
  12  -1   8      142.35      147.27     10.64 o 
  13  -1   8      247.70      220.29     14.81 o 
 -13   0   8        1.18        3.95      2.63 o 
 -12   0   8     1416.96     1374.76     32.86 o 
 -11   0   8      292.74      297.88      8.62 o 
 -10   0   8      395.12      427.27     12.56 o 
  -9   0   8      497.28      448.27     12.60 o 
  -8   0   8     1449.78     1476.70     27.02 o 
  -7   0   8      407.98      410.70      7.27 o 
  -6   0   8     2703.28     2721.60     49.94 o 
  -5   0   8        6.58       18.92      3.04 o 
  -4   0   8      676.68      569.73     20.10 o 
  -3   0   8     2300.91     2222.23     49.81 o 
  -2   0   8        1.82       25.10      3.02 o 
  -1   0   8     5346.05     5347.92    114.46 o 
   0   0   8     3919.23     3854.05     77.51 o 
   1   0   8       47.11       27.67      2.54 o 
   2   0   8       43.85       21.27      1.99 o 
   3   0   8     9803.34    10384.74    313.14 o 
   4   0   8      104.19      109.82      4.46 o 
   5   0   8      186.47      204.76      6.76 o 
   6   0   8     3889.42     4010.29     97.64 o 
   7   0   8     2296.85     2392.91     56.35 o 
   8   0   8       83.04       95.89      6.96 o 
   9   0   8      808.82      836.07     34.46 o 
  10   0   8       51.65       84.50      7.23 o 
  11   0   8     3132.14     3031.35    137.61 o 
  12   0   8      353.44      336.30     15.49 o 
  13   0   8       11.01       17.47      5.49 o 
  14   0   8       52.22       41.31      9.19 o 
 -13   1   8      105.77      113.57      5.16 o 
 -12   1   8       24.93       25.45      2.95 o 
 -11   1   8        1.17        4.15      1.78 o 
 -10   1   8       91.17      141.36      4.97 o 
  -9   1   8     1614.79     1548.83     29.82 o 
  -8   1   8      516.78      486.96     11.12 o 
  -7   1   8     1007.33     1074.06     17.09 o 
  -6   1   8      275.09      325.60      6.52 o 
  -5   1   8     1108.07     1122.75     16.95 o 
  -4   1   8      720.08      604.37     16.79 o 
  -3   1   8      142.08       80.38      1.98 o 
  -2   1   8    16683.20    16831.28    742.28 o 
  -1   1   8    13383.28    13944.80    498.08 o 
   0   1   8       62.93       86.63      2.16 o 
   1   1   8      744.88      696.85     10.01 o 
   2   1   8      144.25      175.01      5.83 o 
   3   1   8     1209.43     1259.81     28.24 o 
   4   1   8     1197.19     1245.64     22.11 o 
   5   1   8      409.51      435.76     13.05 o 
   6   1   8      387.18      432.60     14.64 o 
   7   1   8      104.90      111.41      8.95 o 
   8   1   8       13.41        6.45      2.92 o 
   9   1   8      340.79      399.33     15.68 o 
  10   1   8      677.32      627.97     18.76 o 
  11   1   8     2445.24     2511.51     92.96 o 
  12   1   8      563.22      555.80     23.64 o 
  13   1   8      591.18      578.49     26.47 o 
  14   1   8      432.09      383.04     21.19 o 
 -13   2   8      528.08      543.91     17.86 o 
 -12   2   8      190.03      184.73      6.59 o 
 -11   2   8      466.98      497.42     11.50 o 
 -10   2   8       46.74       46.95      3.46 o 
  -9   2   8       72.28       87.94      3.61 o 
  -8   2   8       98.69       84.65      3.09 o 
  -7   2   8      184.92      169.73      4.06 o 
  -6   2   8     1487.63     1514.79     25.08 o 
  -5   2   8      379.34      384.09      5.61 o 
  -4   2   8      456.75      449.48      9.75 o 
  -3   2   8      742.66      867.49     11.88 o 
  -2   2   8      294.05      200.75      3.31 o 
  -1   2   8     7203.30     7159.39    166.99 o 
   0   2   8     1815.21     1837.08     34.39 o 
   1   2   8    18582.01    18968.93    714.02 o 
   2   2   8     4102.05     4277.40     93.04 o 
   3   2   8       98.57      143.02      5.42 o 
   4   2   8      413.77      404.04      8.72 o 
   5   2   8      189.41      170.65      5.33 o 
   6   2   8      220.71      206.50      6.54 o 
   7   2   8     1973.15     1867.80     48.39 o 
   8   2   8       11.16       14.74      3.36 o 
   9   2   8      415.82      433.74     20.15 o 
  10   2   8        3.41        3.32      3.61 o 
  11   2   8       39.02       35.91      6.08 o 
  12   2   8       44.45       34.64      5.39 o 
  13   2   8      366.31      359.01     14.83 o 
  14   2   8      656.92      593.33     24.93 o 
 -12   3   8       15.02       18.20      3.54 o 
 -11   3   8      248.30      295.80      9.05 o 
 -10   3   8      449.64      447.77     10.88 o 
  -9   3   8     5317.53     5460.21    138.68 o 
  -8   3   8      333.14      349.93      9.04 o 
  -7   3   8     1323.84     1277.21     21.02 o 
  -6   3   8      246.34      251.13      6.95 o 
  -5   3   8     1137.59     1156.52     20.79 o 
  -4   3   8     1046.99      933.04     25.68 o 
  -3   3   8     2911.77     2816.51     91.78 o 
  -2   3   8      111.51      111.33      5.73 o 
  -1   3   8     5980.05     6567.26    327.57 o 
   0   3   8       48.08       25.58      1.64 o 
   1   3   8     6222.43     6751.42    157.32 o 
   2   3   8      279.71      323.75     13.17 o 
   3   3   8     1378.19     1219.95     27.83 o 
   4   3   8     4004.57     4041.60     87.99 o 
   5   3   8       43.36       71.44      3.36 o 
   6   3   8        5.46       12.82      2.37 o 
   7   3   8       36.17       27.08      3.09 o 
   8   3   8      215.76      223.64      9.29 o 
   9   3   8     1050.72     1068.20     26.29 o 
  10   3   8       50.91       62.33      5.17 o 
  11   3   8     1698.24     1762.61     53.87 o 
  12   3   8     1593.97     1580.88     44.45 o 
  13   3   8        0.06        3.09      3.49 o 
  14   3   8       69.71       74.48      7.78 o 
  15   3   8      111.95       98.19      9.79 o 
 -12   4   8      216.41      203.80     23.01 o 
 -11   4   8       93.87       83.78      5.92 o 
 -10   4   8      300.87      315.32     10.47 o 
  -9   4   8       99.04      102.69      4.29 o 
  -8   4   8      341.24      387.51     16.40 o 
  -7   4   8     2894.38     2922.81     58.97 o 
  -6   4   8     2373.44     2453.63     70.35 o 
  -4   4   8      322.30      326.49     12.27 o 
  -3   4   8     4137.92     3886.95    129.02 o 
  -2   4   8      824.97      870.98     22.61 o 
  -1   4   8    18519.14    18959.31   1049.01 o 
   0   4   8     9050.49     9217.79    241.20 o 
   1   4   8     2000.04     1978.89     30.00 o 
   2   4   8     3811.55     3790.58     75.03 o 
   3   4   8      147.01      148.29      3.79 o 
   4   4   8      305.83      292.57      8.58 o 
   5   4   8     1571.58     1632.54     29.96 o 
   6   4   8       28.69       27.38      2.62 o 
   7   4   8     4165.71     4374.49    111.05 o 
   8   4   8        2.91        2.33      2.50 o 
   9   4   8      346.48      324.14     11.81 o 
  10   4   8        8.54       13.04      3.51 o 
  11   4   8     1339.98     1328.97     34.35 o 
  12   4   8     1070.20     1095.23     28.53 o 
  13   4   8      172.86      164.98     13.75 o 
  14   4   8     1085.77     1035.12     32.68 o 
  15   4   8       40.51       38.77      6.73 o 
 -11   5   8      731.69      703.71     63.84 o 
 -10   5   8     1045.96     1085.64     33.37 o 
  -9   5   8     1288.49     1316.23     25.89 o 
  -8   5   8     1540.40     1558.40     55.49 o 
  -7   5   8      465.76      491.85     24.20 o 
  -6   5   8     1214.83     1259.57     50.83 o 
  -5   5   8      731.69      719.34      9.85 o 
  -4   5   8      164.10      128.98     30.71 o 
  -3   5   8       99.65      113.72     14.08 o 
  -2   5   8      915.29      967.10     28.93 o 
  -1   5   8     1653.19     1592.77     41.22 o 
   0   5   8     1501.51     1446.85     19.19 o 
   1   5   8     2984.12     2897.26     50.32 o 
   2   5   8     2858.31     2640.10     46.21 o 
   3   5   8      379.33      435.15      8.20 o 
   4   5   8     2052.17     1968.11     35.98 o 
   5   5   8      188.69      187.42      4.74 o 
   6   5   8     2192.44     2263.87     42.54 o 
   7   5   8     2610.47     2821.85     60.44 o 
   8   5   8      860.55      859.31     18.76 o 
   9   5   8     1155.23     1205.10     25.11 o 
  10   5   8      167.97      184.07      7.16 o 
  11   5   8      243.65      252.66     10.26 o 
  12   5   8       11.42       15.27      5.51 o 
  13   5   8      825.98      812.34     26.09 o 
  14   5   8      419.06      406.08     16.21 o 
  15   5   8        6.41       11.20      4.20 o 
 -11   6   8      560.67      667.99     96.82 o 
 -10   6   8      581.97      608.78     30.63 o 
  -9   6   8      612.19      631.18     21.12 o 
  -8   6   8     1977.09     2086.44     46.89 o 
  -7   6   8      109.63      118.51      3.09 o 
  -6   6   8     3674.48     3830.30     83.65 o 
  -5   6   8      905.19      870.37     14.61 o 
  -4   6   8       28.27       34.41      1.40 o 
  -3   6   8     2903.15     3144.74     82.09 o 
  -2   6   8     1288.77     1066.87     34.02 o 
  -1   6   8      349.69      358.48     10.81 o 
   0   6   8     8721.99     8269.10    209.49 o 
   1   6   8     1939.97     1938.65     30.12 o 
   2   6   8       59.12       65.22      2.22 o 
   3   6   8      325.48      325.40      5.42 o 
   4   6   8      498.05      398.89      6.85 o 
   5   6   8     2658.76     2726.77     50.67 o 
   6   6   8     1392.40     1388.72     25.21 o 
   7   6   8     1246.17     1219.47     22.51 o 
   8   6   8     1583.17     1695.64     34.31 o 
   9   6   8       93.06       81.35      4.17 o 
  10   6   8     2226.64     2259.95     49.29 o 
  11   6   8      249.07      244.17     10.26 o 
  12   6   8     2190.35     2091.37     73.22 o 
  13   6   8      516.42      504.53     15.64 o 
  14   6   8      219.89      198.71      9.29 o 
  15   6   8      866.95      859.20     31.56 o 
 -10   7   8      130.89      133.47     20.80 o 
  -9   7   8      547.47      575.27     19.45 o 
  -8   7   8      347.87      346.58     11.85 o 
  -7   7   8      179.68      184.72      6.69 o 
  -6   7   8     1703.90     1722.75     49.17 o 
  -5   7   8      152.47      158.13      3.40 o 
  -4   7   8     1172.00     1157.12     24.17 o 
  -3   7   8       17.32       20.54      2.28 o 
  -2   7   8       16.42       24.23      1.21 o 
  -1   7   8      939.81      897.81     12.76 o 
   0   7   8     1955.01     1883.93     30.36 o 
   1   7   8       24.57       33.42      2.46 o 
   2   7   8     2559.36     2487.48     43.39 o 
   3   7   8     6151.44     6157.72    145.76 o 
   4   7   8       24.33       25.51      3.45 o 
   5   7   8        6.74       17.01      1.81 o 
   6   7   8      467.39      435.34      8.11 o 
   7   7   8      261.31      259.91      6.00 o 
   8   7   8       62.48       74.44      3.39 o 
   9   7   8        9.17       25.12      6.51 o 
  10   7   8      290.84      279.79      8.48 o 
  11   7   8      178.29      203.26      6.95 o 
  12   7   8      424.35      434.65     13.36 o 
  13   7   8      416.21      399.68     11.89 o 
  14   7   8     1195.87     1192.17     29.91 o 
  15   7   8     1299.84     1163.59     36.49 o 
  16   7   8       26.09       12.10      4.96 o 
 -10   8   8     2442.23     2382.68    118.25 o 
  -9   8   8      302.53      269.75     23.52 o 
  -8   8   8     1105.17     1072.66     41.00 o 
  -7   8   8      412.16      430.68     11.38 o 
  -6   8   8        0.04        2.92      1.52 o 
  -5   8   8       85.75       88.77      6.28 o 
  -4   8   8      191.92      197.16      5.90 o 
  -3   8   8        2.20        3.28      1.31 o 
  -2   8   8      430.42      442.11      6.39 o 
  -1   8   8        5.46        5.81      1.51 o 
   0   8   8        4.99        4.67      1.65 o 
   1   8   8      310.14      282.19      4.56 o 
   2   8   8     3761.33     3603.80     70.18 o 
   3   8   8     3551.54     3582.55     72.09 o 
   4   8   8      930.22      876.38     20.31 o 
   5   8   8     4255.91     4304.39     96.94 o 
   6   8   8     1490.56     1587.44     32.09 o 
   7   8   8      822.51      785.41     14.36 o 
   8   8   8       40.25       56.45      3.66 o 
   9   8   8     1866.81     1933.79     39.61 o 
  10   8   8       17.68       17.36      2.42 o 
  11   8   8      164.77      180.27      8.04 o 
  12   8   8      163.93      169.49      8.33 o 
  13   8   8      218.69      235.65     10.14 o 
  14   8   8        1.33        3.19      3.01 o 
  15   8   8       31.98       22.95      4.12 o 
  16   8   8      857.76      773.70     30.86 o 
  -9   9   8       18.94       17.15      9.75 o 
  -8   9   8     1349.18     1303.77     64.01 o 
  -7   9   8      842.77      847.52     20.69 o 
  -6   9   8      437.83      430.60      8.84 o 
  -5   9   8     2418.35     2448.04     52.19 o 
  -4   9   8       21.67       22.59      2.38 o 
  -3   9   8      369.97      351.63      7.21 o 
  -2   9   8      469.84      449.32     11.25 o 
  -1   9   8      275.97      264.92      6.02 o 
   0   9   8     2252.19     2181.00     39.12 o 
   1   9   8     1240.45     1177.30     20.38 o 
   2   9   8        7.75        6.84      1.46 o 
   3   9   8      140.64      114.60      4.07 o 
   4   9   8      997.92      841.38     15.25 o 
   5   9   8      883.18      900.41     25.52 o 
   6   9   8       48.18       61.56      3.52 o 
   7   9   8     3518.14     3745.24     79.89 o 
   8   9   8     1455.80     1483.27     30.36 o 
   9   9   8     1990.30     2094.54     51.21 o 
  10   9   8      208.57      213.41      5.83 o 
  11   9   8     1383.69     1400.04     37.51 o 
  12   9   8      320.93      321.69      9.46 o 
  13   9   8     2135.16     2050.96     60.91 o 
  14   9   8        0.71        1.71      1.89 o 
  15   9   8      619.74      582.29     24.87 o 
  16   9   8       97.20      131.80     19.22 o 
  -8  10   8       28.55       30.28     11.46 o 
  -7  10   8        0.09       -1.71      9.24 o 
  -6  10   8      186.52      199.84      6.31 o 
  -5  10   8     1711.35     1707.78     34.98 o 
  -4  10   8      660.71      648.67     19.72 o 
  -3  10   8      240.36      219.48      6.36 o 
  -2  10   8      216.92      204.18      4.32 o 
  -1  10   8       25.23       33.66      2.79 o 
   0  10   8      602.20      595.26     17.40 o 
   1  10   8     1296.22     1263.06     29.35 o 
   2  10   8      458.77      423.22      8.44 o 
   3  10   8     1551.80     1470.66     27.04 o 
   4  10   8      320.32      316.79      7.32 o 
   5  10   8     1701.01     1677.16     30.22 o 
   6  10   8      342.65      379.98      8.62 o 
   7  10   8        7.62       17.28      2.04 o 
   8  10   8        6.32        9.30      1.70 o 
   9  10   8     1311.20     1329.51     24.17 o 
  10  10   8      369.11      391.70     10.36 o 
  11  10   8       23.03       24.09      3.52 o 
  12  10   8        2.40        3.69      2.01 o 
  13  10   8       34.20       39.41      3.15 o 
  14  10   8      296.36      263.30      7.42 o 
  15  10   8     1765.72     1752.16    122.55 o 
  16  10   8      556.35      553.86     55.31 o 
  -7  11   8     1056.31     1046.20     55.68 o 
  -6  11   8       13.03        9.62      3.34 o 
  -5  11   8       80.30      112.85     25.33 o 
  -4  11   8      479.11      472.73     10.33 o 
  -3  11   8      173.52      148.27      4.38 o 
  -2  11   8      269.64      236.69      5.44 o 
  -1  11   8        5.30        7.20      1.52 o 
   0  11   8      182.97      198.54      7.74 o 
   1  11   8        1.67        4.30      1.92 o 
   2  11   8       38.60       39.16      2.77 o 
   3  11   8      239.85      249.52      6.72 o 
   4  11   8      198.59      212.43      5.08 o 
   5  11   8     2063.45     2113.02     44.75 o 
   6  11   8      974.54      977.19     18.95 o 
   7  11   8     1423.19     1413.98     39.89 o 
   8  11   8      454.18      466.50      9.96 o 
   9  11   8       11.46       16.86      2.63 o 
  10  11   8       38.65       42.56      2.19 o 
  11  11   8        8.39       11.29      2.60 o 
  12  11   8       71.73       70.59      3.26 o 
  13  11   8      389.11      359.57     11.90 o 
  14  11   8      368.21      393.35     42.39 o 
  15  11   8       20.56       27.93     12.13 o 
  -6  12   8        4.80       10.37      7.94 o 
  -5  12   8      531.97      485.39     20.44 o 
  -4  12   8       62.44       89.89     22.05 o 
  -3  12   8        5.35        8.63      2.19 o 
  -2  12   8      289.63      265.29      6.73 o 
  -1  12   8        0.57        4.56      2.96 o 
   0  12   8      229.28      195.76      8.21 o 
   1  12   8      420.43      365.22     18.96 o 
   2  12   8        0.48        4.50      1.62 o 
   3  12   8      141.02      145.44      4.85 o 
   4  12   8       25.84       27.44      2.57 o 
   5  12   8     1189.51     1161.67     20.98 o 
   6  12   8       31.03       40.23      3.13 o 
   7  12   8      250.44      249.92      7.01 o 
   8  12   8     4031.39     4077.36     93.62 o 
   9  12   8      818.47      827.11     18.14 o 
  10  12   8      442.40      443.53      9.11 o 
  11  12   8       39.73       35.51      2.02 o 
  12  12   8       61.12       74.87      9.94 o 
  13  12   8      205.17      159.35     16.28 o 
  14  12   8      241.48      223.08     23.17 o 
  15  12   8       37.91       39.90     14.46 o 
  -5  13   8      176.45      175.74     17.97 o 
  -4  13   8      150.75      143.62      6.40 o 
  -3  13   8       42.12       35.66      4.01 o 
  -2  13   8     1241.98     1116.91     23.51 o 
  -1  13   8      177.24      147.14      5.64 o 
   0  13   8      271.74      267.10     33.49 o 
   1  13   8       66.06       45.87      3.48 o 
   2  13   8     1027.31      954.99     42.40 o 
   3  13   8      174.04      182.89     11.61 o 
   4  13   8     1396.07     1339.47     32.04 o 
   5  13   8      117.66      118.34      5.16 o 
   6  13   8     4951.03     4818.21    118.20 o 
   7  13   8       59.52       64.44      2.87 o 
   8  13   8       34.74       37.76      2.99 o 
   9  13   8       15.93       15.87      1.44 o 
  10  13   8      164.12      158.34      3.45 o 
  11  13   8        1.67        7.09      6.18 o 
  12  13   8       42.55       33.30      7.74 o 
  13  13   8       19.08       17.20      7.43 o 
  14  13   8       56.38       57.39     12.68 o 
  15  13   8       58.23       44.91     10.63 o 
  -4  14   8      464.81      411.56     27.24 o 
  -3  14   8       49.16       23.15      3.16 o 
  -2  14   8       29.78       32.80      3.75 o 
  -1  14   8      110.34      114.87      5.29 o 
   0  14   8      615.49      564.39     35.40 o 
   1  14   8      131.48      112.50      9.28 o 
   2  14   8      150.57      151.66      5.55 o 
   3  14   8      170.78      157.38     11.29 o 
   4  14   8     1322.53     1224.35     44.05 o 
   5  14   8       36.59       46.32      3.15 o 
   6  14   8     3044.49     2986.09     64.96 o 
   7  14   8      234.20      218.54      6.03 o 
   8  14   8     1833.13     1820.25     36.14 o 
   9  14   8      516.42      485.75     11.49 o 
  10  14   8      384.98      355.29     27.62 o 
  11  14   8       71.52       70.63      9.15 o 
  12  14   8      286.20      251.55     20.54 o 
  13  14   8        5.92        5.62      5.93 o 
  14  14   8      215.32      198.10     17.59 o 
  -2  15   8      728.10      738.43     23.48 o 
  -1  15   8      567.41      555.68     21.18 o 
   0  15   8       31.09       14.90      6.58 o 
   1  15   8        5.25        4.23      3.37 o 
   2  15   8      399.80      380.70     20.82 o 
   3  15   8      209.73      207.22     13.16 o 
   4  15   8      269.82      268.55     10.55 o 
   5  15   8      253.09      247.72     10.06 o 
   6  15   8      858.02      800.34     20.14 o 
   7  15   8        0.24        1.38      1.68 o 
   8  15   8      826.22      825.62     18.26 o 
   9  15   8      477.56      460.92     23.85 o 
  10  15   8      106.65      121.47     33.27 o 
  11  15   8      181.99      184.99     13.65 o 
  12  15   8        1.65        0.35      5.59 o 
  13  15   8      198.46      193.03     19.05 o 
  -1  16   8       84.30       55.97      5.43 o 
   0  16   8      342.12      361.00     16.37 o 
   1  16   8      321.76      289.07     15.76 o 
   2  16   8      724.47      654.73     34.56 o 
   3  16   8       25.07       16.04      3.70 o 
   4  16   8      173.27      177.98      8.02 o 
   5  16   8      256.53      237.93     14.94 o 
   6  16   8      375.23      343.96     14.98 o 
   7  16   8      359.14      386.25     18.62 o 
   8  16   8        2.36        4.24      5.19 o 
   9  16   8        7.87       15.49      5.50 o 
  10  16   8       13.29       13.08      5.62 o 
  11  16   8      106.73      105.23     10.96 o 
  12  16   8      149.43      153.23     13.87 o 
  13  16   8      147.67      159.68     30.00 o 
   2  17   8       29.40        4.60      3.28 o 
   3  17   8      143.86      138.48      7.88 o 
   4  17   8       17.72       14.16      3.51 o 
   5  17   8        9.87       13.36      4.23 o 
   6  17   8      209.65      230.03     23.32 o 
   7  17   8      413.16      423.58     39.24 o 
   8  17   8       13.80       19.83      6.13 o 
   9  17   8      670.67      688.67     39.24 o 
  10  17   8       43.12       46.31      9.62 o 
  11  17   8      189.85      168.17     19.48 o 
   5  18   8       27.49       22.18     13.65 o 
   6  18   8       32.43       32.29      6.84 o 
   7  18   8        2.27       11.09      6.58 o 
   8  18   8       75.72       81.89     13.36 o 
  -7 -13   9       10.58        7.48      6.15 o 
  -6 -13   9      254.11      257.87     18.62 o 
  -5 -13   9       55.79       44.29      7.26 o 
  -4 -13   9      855.96      929.89     28.12 o 
  -3 -13   9        3.19        5.21      3.00 o 
  -2 -13   9     1018.76     1029.96     29.86 o 
 -10 -12   9       49.53       32.98     12.80 o 
  -9 -12   9        1.17        3.70      8.53 o 
  -8 -12   9      405.45      418.54     25.43 o 
  -7 -12   9       19.91       19.77      6.96 o 
  -6 -12   9      261.15      274.80     12.36 o 
  -5 -12   9       77.50       68.20      6.05 o 
  -4 -12   9       59.37       46.69      6.23 o 
  -3 -12   9       65.12       80.24      5.72 o 
  -2 -12   9      325.47      329.60     11.70 o 
  -1 -12   9       58.90       50.47      5.80 o 
   0 -12   9      227.94      241.20     11.97 o 
   1 -12   9      232.84      217.36     13.08 o 
 -11 -11   9      211.65      300.58    112.03 o 
 -10 -11   9      167.20      187.14     15.08 o 
  -9 -11   9       31.76       26.02      7.44 o 
  -8 -11   9      457.36      456.31     37.96 o 
  -7 -11   9       39.91       35.09      2.83 o 
  -6 -11   9      643.22      651.85     17.60 o 
  -5 -11   9      118.65      116.60      5.05 o 
  -4 -11   9     1238.76     1290.44     32.66 o 
  -3 -11   9     1132.39     1182.08     31.82 o 
  -2 -11   9      168.75      178.42      7.90 o 
  -1 -11   9       24.27       23.01      4.60 o 
   0 -11   9      241.01      206.52     12.89 o 
   1 -11   9      190.90      197.98     10.34 o 
   2 -11   9      198.96      177.79     14.24 o 
   3 -11   9       45.96       42.09      6.51 o 
 -12 -10   9        3.30        2.77      5.94 o 
 -11 -10   9       47.22       54.17      8.42 o 
 -10 -10   9       45.19       71.09      8.82 o 
  -9 -10   9       66.11       78.35     10.81 o 
  -8 -10   9       84.26       77.02      4.84 o 
  -7 -10   9       44.87       54.72      3.64 o 
  -6 -10   9      153.94      169.14      6.48 o 
  -5 -10   9      188.43      156.21      7.72 o 
  -4 -10   9      145.33      166.79      6.21 o 
  -3 -10   9      529.07      520.34     16.43 o 
  -2 -10   9      482.92      481.66     14.26 o 
  -1 -10   9     1395.34     1451.16     39.16 o 
   0 -10   9      367.27      329.10     13.13 o 
   1 -10   9      310.91      304.55     20.68 o 
   2 -10   9        1.88        3.88      3.63 o 
   3 -10   9      374.99      346.88     27.83 o 
   4 -10   9      179.47      181.10     12.85 o 
 -12  -9   9      293.95      311.45     19.34 o 
 -11  -9   9     1015.12     1044.61     54.29 o 
 -10  -9   9        1.64        3.76      1.64 o 
  -9  -9   9       23.65       26.71      2.27 o 
  -8  -9   9      438.39      412.18     10.01 o 
  -7  -9   9      164.18      175.86      5.98 o 
  -6  -9   9      630.05      657.22     21.75 o 
  -5  -9   9      547.74      545.97     17.77 o 
  -4  -9   9      104.20      130.47      8.33 o 
  -3  -9   9        4.66       10.95      2.61 o 
  -2  -9   9      253.09      303.37     11.09 o 
  -1  -9   9      655.06      723.95     23.28 o 
   0  -9   9       40.00       36.48      4.40 o 
   1  -9   9      909.77      856.92     34.52 o 
   2  -9   9      378.88      385.55     20.24 o 
   3  -9   9       18.22       24.10      5.72 o 
   4  -9   9      393.95      347.87     25.69 o 
   5  -9   9     1159.57     1124.46     83.02 o 
   6  -9   9      328.61      305.57     25.90 o 
 -13  -8   9        0.18        5.32      4.41 o 
 -12  -8   9       50.85       61.50      9.08 o 
 -11  -8   9      657.87      644.86     24.51 o 
 -10  -8   9       36.46       39.61      5.88 o 
  -9  -8   9      495.95      457.71     11.52 o 
  -8  -8   9        0.78        7.45      2.01 o 
  -7  -8   9      762.39      749.62     14.48 o 
  -6  -8   9      330.67      323.61      8.44 o 
  -5  -8   9     1557.77     1593.32     38.21 o 
  -4  -8   9      714.98      653.88     14.29 o 
  -3  -8   9     2006.48     2037.30     42.60 o 
  -2  -8   9      607.52      546.77     13.06 o 
  -1  -8   9       21.10       21.42      3.34 o 
   0  -8   9      428.30      464.72     16.95 o 
   1  -8   9       53.39       40.81      4.61 o 
   2  -8   9      409.80      361.94     25.90 o 
   3  -8   9        3.05        7.70      4.67 o 
   4  -8   9      334.61      325.94     31.52 o 
   5  -8   9      196.90      181.70     17.11 o 
   6  -8   9        0.00       -1.86      4.51 o 
   7  -8   9      439.82      438.06     24.19 o 
 -13  -7   9     1274.30     1276.74     43.03 o 
 -12  -7   9      163.43      164.00      6.11 o 
 -11  -7   9       75.57       76.93      4.42 o 
 -10  -7   9       68.79       69.47      4.05 o 
  -9  -7   9      154.52      141.95      5.50 o 
  -8  -7   9        1.04        6.44      2.45 o 
  -7  -7   9       17.99        8.58      1.97 o 
  -6  -7   9      973.96      935.46     23.22 o 
  -5  -7   9      801.36      817.42     15.37 o 
  -4  -7   9      163.53      169.38      5.68 o 
  -3  -7   9     2111.73     2086.81     43.99 o 
  -2  -7   9      641.22      597.34     14.67 o 
  -1  -7   9     3341.00     3216.97     96.65 o 
   0  -7   9      680.89      699.77     25.90 o 
   1  -7   9      122.16      116.78      8.78 o 
   2  -7   9      383.60      382.16     22.66 o 
   3  -7   9      974.95      972.87     49.41 o 
   4  -7   9      359.12      336.77     24.02 o 
   5  -7   9      795.09      744.80     56.51 o 
   6  -7   9        0.32        3.89      4.23 o 
   7  -7   9      470.15      389.88     52.13 o 
   8  -7   9      114.52      144.11     13.65 o 
 -13  -6   9      181.10      175.24      6.05 o 
 -12  -6   9      283.37      306.62     10.35 o 
 -11  -6   9     1462.34     1457.33     32.34 o 
 -10  -6   9     1603.81     1657.89     34.11 o 
  -9  -6   9      140.15      143.87      4.74 o 
  -8  -6   9      487.73      487.31     11.35 o 
  -7  -6   9     1860.45     1930.62     39.67 o 
  -6  -6   9      900.81      848.28     17.13 o 
  -5  -6   9     1921.83     1821.21     45.15 o 
  -4  -6   9      111.62      123.89      4.24 o 
  -3  -6   9     1098.71     1069.87     29.76 o 
  -2  -6   9      122.05      132.80      5.36 o 
  -1  -6   9      906.22      875.13     24.69 o 
   0  -6   9      151.12      153.21      8.04 o 
   1  -6   9       91.68       90.69      5.73 o 
   2  -6   9     1152.72     1089.27     47.26 o 
   3  -6   9        6.36        6.67      3.23 o 
   4  -6   9      965.61      986.32     31.03 o 
   5  -6   9      306.23      294.73     15.72 o 
   6  -6   9        6.38        3.91      3.88 o 
   7  -6   9      330.40      319.75     20.48 o 
   8  -6   9      746.99      758.27     69.38 o 
   9  -6   9       54.02       43.66     10.83 o 
 -14  -5   9       44.77       34.76      6.42 o 
 -13  -5   9      329.84      312.18     11.33 o 
 -12  -5   9       74.59       85.33      5.09 o 
 -11  -5   9      340.34      367.99      8.88 o 
 -10  -5   9      558.17      571.46     13.75 o 
  -9  -5   9        3.02        9.33      2.55 o 
  -8  -5   9      480.76      518.51     10.40 o 
  -7  -5   9     2565.63     2588.44     52.54 o 
  -6  -5   9     4001.80     4176.63     93.24 o 
  -5  -5   9       66.22       63.67      3.34 o 
  -4  -5   9      220.67      238.22     11.76 o 
  -3  -5   9     1835.90     1779.14     55.45 o 
  -2  -5   9     2342.94     2196.04     64.07 o 
  -1  -5   9      223.15      247.62      9.64 o 
   0  -5   9     2626.19     2485.40     83.07 o 
   1  -5   9      578.37      534.75     17.27 o 
   2  -5   9      297.89      288.44     15.19 o 
   3  -5   9      529.75      538.09     27.80 o 
   4  -5   9     1972.23     1890.11     76.01 o 
   5  -5   9     1099.08     1111.71     57.54 o 
   6  -5   9       34.51       41.17      5.69 o 
   7  -5   9      228.52      208.66     11.56 o 
   8  -5   9      115.53      114.15     10.67 o 
   9  -5   9        0.59       -2.04      8.42 o 
  10  -5   9      543.39      563.86     35.95 o 
 -14  -4   9      189.30      182.48      6.88 o 
 -13  -4   9      433.05      414.34     10.68 o 
 -12  -4   9      689.57      708.90     16.29 o 
 -11  -4   9      175.83      184.21      6.93 o 
 -10  -4   9     1053.33     1054.01     20.44 o 
  -9  -4   9       92.02       94.20      3.86 o 
  -8  -4   9       93.45       91.20      4.55 o 
  -7  -4   9     1923.64     1991.98     39.21 o 
  -6  -4   9        4.89       15.79      2.47 o 
  -5  -4   9       22.01       32.75      3.99 o 
  -4  -4   9      271.81      265.38      7.33 o 
  -3  -4   9     1310.93     1261.66     41.16 o 
  -2  -4   9       17.98       21.89      2.15 o 
  -1  -4   9       83.34       64.45      3.17 o 
   0  -4   9     4616.90     4366.68    101.44 o 
   1  -4   9      815.58      780.38     31.73 o 
   2  -4   9     9394.22     9324.44    390.14 o 
   3  -4   9     1585.78     1532.49     51.05 o 
   4  -4   9     1216.66     1210.29     40.07 o 
   5  -4   9      152.14      145.26      8.65 o 
   6  -4   9        6.47        9.54      4.65 o 
   7  -4   9      516.36      524.75     19.58 o 
   8  -4   9     1041.47     1036.82     53.35 o 
   9  -4   9       10.40       15.35      6.14 o 
  10  -4   9       21.40       25.60      8.89 o 
  11  -4   9      172.62      186.59     16.99 o 
 -14  -3   9       83.56       58.66     11.70 o 
 -13  -3   9        0.79        1.06      2.14 o 
 -12  -3   9      245.27      239.75      7.15 o 
 -11  -3   9      104.32      116.14      4.76 o 
 -10  -3   9     3807.46     3988.76     97.23 o 
  -9  -3   9      798.78      815.33     15.86 o 
  -8  -3   9      842.50      882.22     16.70 o 
  -7  -3   9      964.21      954.65     17.90 o 
  -6  -3   9     1755.86     1643.79     29.20 o 
  -5  -3   9       14.72       15.18      1.78 o 
  -4  -3   9     1266.31     1256.32     39.25 o 
  -3  -3   9       50.48       64.89      5.60 o 
  -2  -3   9     2881.70     2705.74     80.64 o 
  -1  -3   9     2002.86     1856.55     47.76 o 
   0  -3   9       43.65       37.70      2.70 o 
   1  -3   9      436.94      358.98     11.00 o 
   2  -3   9     3180.22     2968.23     73.75 o 
   3  -3   9     2986.05     2932.52     73.18 o 
   4  -3   9     5187.50     4935.03    135.58 o 
   5  -3   9     3016.30     3067.89     98.54 o 
   6  -3   9      746.91      759.94     20.88 o 
   7  -3   9       90.08       91.43      7.99 o 
   8  -3   9      568.37      523.93     23.03 o 
   9  -3   9      572.35      556.68     22.98 o 
  10  -3   9      830.64      762.64     37.35 o 
  11  -3   9     1730.36     1669.63    104.66 o 
 -13  -2   9        5.78        6.04      2.31 o 
 -12  -2   9        2.36        3.25      2.09 o 
 -11  -2   9      119.64      136.00      5.55 o 
 -10  -2   9      654.31      633.61     12.78 o 
  -9  -2   9       61.02       74.89      4.83 o 
  -8  -2   9     1164.85     1169.68     21.33 o 
  -7  -2   9      608.70      601.95     10.58 o 
  -6  -2   9       65.75       82.06      3.90 o 
  -5  -2   9     3590.46     3669.97    103.94 o 
  -4  -2   9     1075.97     1052.83     30.36 o 
  -3  -2   9     1441.65     1455.63     46.20 o 
  -2  -2   9     2837.52     2722.32     62.63 o 
  -1  -2   9     1924.05     1738.52     38.70 o 
   0  -2   9     2137.02     1890.79     32.99 o 
   1  -2   9     8701.25     8529.91    241.16 o 
   2  -2   9        0.76        5.21      2.02 o 
   3  -2   9     3706.86     3729.31     87.10 o 
   4  -2   9      774.70      712.00     24.09 o 
   5  -2   9      124.18      131.68      7.35 o 
   6  -2   9      163.24      186.03     10.32 o 
   7  -2   9     1255.23     1235.64     37.76 o 
   8  -2   9        1.73        3.18      3.49 o 
   9  -2   9      230.14      218.52     12.77 o 
  10  -2   9      765.88      703.32     31.73 o 
  11  -2   9      263.02      241.23     17.17 o 
  12  -2   9      388.35      375.53     18.70 o 
 -13  -1   9       53.48       40.10      4.59 o 
 -12  -1   9      665.49      660.22     16.57 o 
 -11  -1   9      705.26      695.29     14.98 o 
 -10  -1   9      144.30      163.08      5.80 o 
  -9  -1   9     2703.54     2675.31     57.74 o 
  -8  -1   9      493.26      513.44      9.21 o 
  -7  -1   9       44.26       51.56      5.39 o 
  -6  -1   9     1880.28     1786.58     31.40 o 
  -5  -1   9      320.92      307.60      7.36 o 
  -4  -1   9       54.71       60.37      5.46 o 
  -3  -1   9      227.71      219.73      4.88 o 
  -2  -1   9      138.16      128.52      4.76 o 
  -1  -1   9     1274.17     1330.36     27.35 o 
   0  -1   9      358.15      284.00      5.59 o 
   1  -1   9     2005.28     1812.88     38.83 o 
   2  -1   9      117.67      154.18      5.96 o 
   3  -1   9    12872.32    13157.49    464.39 o 
   4  -1   9     4846.88     4810.81    116.67 o 
   5  -1   9     6101.38     6332.47    175.15 o 
   6  -1   9      191.26      174.20      7.83 o 
   7  -1   9       10.15       12.31      4.49 o 
   8  -1   9       18.76       17.20      4.68 o 
   9  -1   9      340.19      315.13     15.87 o 
  10  -1   9       42.12       41.27      8.02 o 
  11  -1   9      391.20      389.18     24.30 o 
  12  -1   9      245.66      258.77     14.45 o 
  13  -1   9       23.73       20.78      6.26 o 
 -13   0   9       25.07       19.68      3.37 o 
 -12   0   9        4.36        3.92      2.20 o 
 -11   0   9      177.64      179.55      6.12 o 
 -10   0   9      188.90      230.02      7.69 o 
  -9   0   9     3868.70     3828.56     89.58 o 
  -8   0   9      166.98      159.69      3.93 o 
  -7   0   9     2502.54     2489.49     50.58 o 
  -6   0   9      322.49      315.40      6.64 o 
  -5   0   9      911.40      870.32     24.73 o 
  -4   0   9       14.84       27.91      1.29 o 
  -3   0   9      463.77      458.54      9.27 o 
  -2   0   9     1366.90     1351.39     19.72 o 
  -1   0   9      864.95      768.11     10.85 o 
   0   0   9      102.40      132.51      4.51 o 
   1   0   9     3689.20     3957.17     84.02 o 
   2   0   9      719.15      548.84     11.86 o 
   3   0   9      418.30      368.86      8.95 o 
   4   0   9     1604.63     1687.51     35.13 o 
   5   0   9     3735.64     3810.62     91.26 o 
   6   0   9     5726.33     6055.76    161.88 o 
   7   0   9        7.19        9.17      3.20 o 
   8   0   9      133.23      114.66      8.96 o 
   9   0   9     1040.83     1042.36     32.55 o 
  10   0   9     1648.14     1491.30     43.86 o 
  11   0   9      701.03      664.10     26.27 o 
  12   0   9      109.30      121.74     10.51 o 
  13   0   9      193.50      191.28     20.66 o 
 -13   1   9      247.93      251.40     22.46 o 
 -12   1   9       99.04      103.56      4.41 o 
 -11   1   9      647.89      644.44     16.75 o 
 -10   1   9       21.47       10.94      2.04 o 
  -9   1   9       43.87       33.26      2.21 o 
  -8   1   9      180.43      170.45      6.07 o 
  -7   1   9     2756.07     2822.98     56.42 o 
  -6   1   9       15.39       14.08      1.35 o 
  -5   1   9     2503.93     2325.67     66.24 o 
  -4   1   9     2161.17     2059.26     32.66 o 
  -3   1   9      361.86      399.56      6.07 o 
  -2   1   9      267.12      227.04      4.92 o 
  -1   1   9      153.87      141.37      3.40 o 
   0   1   9      386.36      503.61      7.28 o 
   1   1   9     5057.35     5140.21    114.60 o 
   2   1   9      321.50      287.52      6.34 o 
   3   1   9     1475.56     1509.67     27.83 o 
   4   1   9     3403.58     3336.69     69.21 o 
   5   1   9      429.43      374.12     10.03 o 
   6   1   9       32.94       35.96      4.05 o 
   7   1   9      148.18      130.35      6.40 o 
   8   1   9     1347.48     1385.17     36.66 o 
   9   1   9      449.84      403.67     15.11 o 
  10   1   9      303.29      261.55     13.63 o 
  11   1   9        1.35        5.93      4.28 o 
  12   1   9      125.51       88.42      8.78 o 
  13   1   9        4.09       10.17      4.80 o 
  14   1   9      288.20      265.76     15.96 o 
 -12   2   9        5.46        8.72      7.07 o 
 -11   2   9      507.82      512.41     15.48 o 
 -10   2   9        3.18        3.43      1.41 o 
  -9   2   9     1501.40     1485.82     32.38 o 
  -8   2   9      548.88      601.62     14.61 o 
  -7   2   9      234.44      249.48      4.63 o 
  -6   2   9      894.60      831.49     21.16 o 
  -5   2   9      113.72       92.11      2.02 o 
  -4   2   9      296.11      324.27     11.02 o 
  -3   2   9       33.91       29.16      2.05 o 
  -2   2   9     1068.75     1115.36     14.22 o 
  -1   2   9      114.26      177.97      3.87 o 
   0   2   9     1672.63     1922.68     31.36 o 
   1   2   9     1690.32     1831.98     29.26 o 
   2   2   9       27.00       57.00      2.79 o 
   3   2   9     4054.30     4207.95     89.14 o 
   4   2   9     6359.99     6688.41    176.02 o 
   5   2   9      117.70      125.25      7.06 o 
   6   2   9     3553.41     3607.34     84.08 o 
   7   2   9     1368.25     1360.03     32.75 o 
   8   2   9        2.23        2.42      3.04 o 
   9   2   9       96.51       79.87      5.92 o 
  10   2   9      275.89      279.69     11.30 o 
  11   2   9      230.88      239.50     13.22 o 
  12   2   9       24.02       30.54      6.25 o 
  13   2   9       38.08       27.10      7.00 o 
  14   2   9       38.35       27.82      7.89 o 
 -12   3   9      196.83      174.02     15.38 o 
 -11   3   9        8.60        5.95      1.72 o 
 -10   3   9        1.04        2.47      1.25 o 
  -9   3   9      188.45      220.07      6.27 o 
  -8   3   9      670.79      713.04     17.78 o 
  -7   3   9     1497.00     1495.03     33.47 o 
  -6   3   9     9476.77     9615.18    276.92 o 
  -5   3   9      164.37      183.57      9.71 o 
  -4   3   9     4872.03     4621.87    156.02 o 
  -3   3   9      219.48      167.70      9.72 o 
  -2   3   9        0.75       12.18      5.42 o 
  -1   3   9     1585.06     1847.88     25.41 o 
   0   3   9      433.80      544.76     12.53 o 
   1   3   9      451.61      479.45      8.70 o 
   2   3   9     1925.99     1986.62     36.12 o 
   3   3   9     1742.12     1634.33     28.93 o 
   4   3   9     2407.98     2457.50     57.09 o 
   5   3   9      428.98      368.99     11.49 o 
   6   3   9     7373.83     7479.47    214.28 o 
   7   3   9      673.72      706.46     16.84 o 
   8   3   9     1405.71     1385.06     35.58 o 
   9   3   9      298.97      315.28     10.42 o 
  10   3   9       31.70       34.52      4.92 o 
  11   3   9        6.38        2.82      3.52 o 
  12   3   9       66.54       91.63      8.10 o 
  13   3   9        4.14       -0.82      3.61 o 
  14   3   9      498.82      483.85     20.24 o 
 -12   4   9       14.20       16.49      8.44 o 
 -11   4   9       94.68       87.16     12.46 o 
 -10   4   9      270.92      229.72     12.61 o 
  -9   4   9      241.06      228.96      4.87 o 
  -7   4   9        5.43       10.17      2.36 o 
  -6   4   9     1296.32     1221.84     16.70 o 
  -5   4   9      350.93      337.18     17.88 o 
  -4   4   9     5012.12     4877.94    171.38 o 
  -3   4   9      677.99      707.98     21.69 o 
  -2   4   9     2659.45     2685.36     83.43 o 
  -1   4   9     1749.12     1724.60     46.24 o 
   0   4   9     4374.12     5033.64    103.50 o 
   1   4   9      931.61     1090.41     16.68 o 
   2   4   9      324.00      267.00      4.84 o 
   3   4   9      273.04      300.75      9.66 o 
   4   4   9     4872.41     5034.87    116.85 o 
   5   4   9     5394.81     5661.09    136.34 o 
   6   4   9     1457.98     1437.75     27.66 o 
   7   4   9      440.80      383.20     10.67 o 
   8   4   9     1007.01      973.39     23.96 o 
   9   4   9     1200.83     1264.95     32.64 o 
  10   4   9       31.90       44.95      4.51 o 
  11   4   9      344.57      326.52     15.43 o 
  12   4   9        9.68        7.47      4.42 o 
  13   4   9       34.34       33.10      5.18 o 
  14   4   9      273.36      270.34     14.75 o 
  15   4   9       77.03       71.76      7.96 o 
 -11   5   9        2.77       -7.74      7.74 o 
 -10   5   9        9.16       12.63      7.34 o 
  -9   5   9      191.59      169.47      8.04 o 
  -8   5   9     2422.00     2414.84     56.15 o 
  -7   5   9       58.58       49.82      2.23 o 
  -6   5   9     7856.47     7521.52    223.92 o 
  -5   5   9     3648.08     3445.49    118.91 o 
  -4   5   9      736.41      630.70     21.85 o 
  -3   5   9      475.94      513.64     17.64 o 
  -2   5   9     1557.27     1558.70     43.90 o 
  -1   5   9     4269.69     4388.40    141.43 o 
   0   5   9       14.45       25.68      0.92 o 
   1   5   9     3633.53     4010.26     80.07 o 
   2   5   9     1015.51     1105.30     18.26 o 
   3   5   9      577.28      638.27     10.12 o 
   4   5   9     1317.98     1196.48     20.86 o 
   5   5   9     1838.77     1838.69     33.07 o 
   6   5   9      660.28      609.22     13.06 o 
   7   5   9     5427.41     5463.39    139.43 o 
   8   5   9       15.34       21.44      3.08 o 
   9   5   9      260.79      277.58     10.65 o 
  10   5   9       20.02       37.61      4.59 o 
  11   5   9      734.27      719.00     20.84 o 
  12   5   9     1099.95     1055.88     28.99 o 
  13   5   9      252.27      229.53     10.85 o 
  14   5   9        8.51       12.57      4.24 o 
  15   5   9       16.65       10.05      4.31 o 
 -11   6   9      103.58       95.35     15.47 o 
 -10   6   9       21.78       19.37     10.39 o 
  -9   6   9       70.50       75.42     12.04 o 
  -8   6   9      466.13      452.39     14.53 o 
  -7   6   9      633.80      600.05     11.82 o 
  -6   6   9     1987.03     1893.62     33.27 o 
  -5   6   9      540.76      458.34    230.46 o 
  -4   6   9     2995.97     2791.92     92.41 o 
  -3   6   9     4786.38     4486.75    166.53 o 
  -2   6   9     3408.51     3331.64    105.63 o 
  -1   6   9        0.91        5.31      3.20 o 
   0   6   9      864.34      929.43     23.83 o 
   1   6   9       18.94       19.92      1.49 o 
   2   6   9        6.39       18.31      4.51 o 
   3   6   9      513.53      514.14      9.68 o 
   4   6   9       21.67       21.04      2.18 o 
   5   6   9      207.07      221.31      6.67 o 
   6   6   9      301.25      265.43      7.21 o 
   7   6   9     1445.44     1401.30     29.71 o 
   8   6   9       34.57       51.25      4.01 o 
   9   6   9     2197.24     2210.11     49.23 o 
  10   6   9      192.45      219.39      8.33 o 
  11   6   9      600.20      613.74     19.04 o 
  12   6   9        3.10        0.16      3.04 o 
  13   6   9      132.78      138.90     13.34 o 
  14   6   9       33.11       32.02      5.88 o 
  15   6   9      707.92      661.22     28.61 o 
 -10   7   9        1.20        0.99      6.73 o 
  -9   7   9       33.77       36.84     10.15 o 
  -8   7   9      445.71      442.71     21.51 o 
  -7   7   9      112.48      113.32      5.95 o 
  -6   7   9     1134.51     1099.92     18.31 o 
  -5   7   9      377.91      372.35      7.35 o 
  -4   7   9     1806.79     1814.70     86.44 o 
  -3   7   9     4720.49     4426.80    157.09 o 
  -2   7   9      388.78      394.57     18.34 o 
  -1   7   9     6810.43     6699.35    156.75 o 
   0   7   9     1519.88     1455.32     24.16 o 
   1   7   9     1848.40     1914.32     31.03 o 
   2   7   9      183.46      192.12      4.53 o 
   3   7   9      332.60      311.26      6.44 o 
   4   7   9     1080.42     1043.22     18.09 o 
   5   7   9     2853.92     2796.78     57.61 o 
   6   7   9      477.68      475.28      9.69 o 
   7   7   9      640.85      663.53     12.81 o 
   8   7   9      540.81      518.42     12.01 o 
   9   7   9        4.67        7.02      2.25 o 
  10   7   9       92.65       98.91      4.88 o 
  11   7   9     1002.09     1035.91     26.83 o 
  12   7   9     1208.47     1137.37     32.38 o 
  13   7   9      129.43      125.37      9.06 o 
  14   7   9      232.80      229.42     10.87 o 
  15   7   9      264.02      248.40     12.26 o 
  -9   8   9      151.92      136.90     17.89 o 
  -8   8   9       10.12       -0.08      6.13 o 
  -7   8   9      577.95      591.35     13.99 o 
  -6   8   9       36.11       30.63      2.17 o 
  -5   8   9      921.19      912.06     14.32 o 
  -4   8   9      832.19      817.72     18.06 o 
  -3   8   9        0.68        5.09      2.20 o 
  -2   8   9      653.92      594.28      8.84 o 
  -1   8   9     3481.51     3352.13     62.82 o 
   0   8   9      825.14      802.50     10.95 o 
   1   8   9      312.86      253.43      4.07 o 
   2   8   9      747.85      756.92     12.60 o 
   3   8   9      566.15      576.72     10.63 o 
   4   8   9       81.40       71.09      9.73 o 
   5   8   9     2565.53     2590.04     49.41 o 
   6   8   9       24.45       31.19      2.48 o 
   7   8   9     4009.50     3974.66     88.00 o 
   8   8   9     3445.95     3506.62     79.09 o 
   9   8   9     2366.19     2410.35     54.53 o 
  10   8   9      637.17      644.33     15.50 o 
  11   8   9        2.43        3.53      2.14 o 
  12   8   9       13.81       14.21      2.84 o 
  13   8   9      370.66      336.34     12.03 o 
  14   8   9        1.07        2.56      2.87 o 
  15   8   9       72.00       58.90      5.32 o 
  -9   9   9      191.79      250.06     40.38 o 
  -8   9   9      243.08      328.12    119.57 o 
  -7   9   9      103.65      113.67     17.34 o 
  -6   9   9       28.87       28.63      1.68 o 
  -5   9   9     2230.31     2061.17     40.56 o 
  -4   9   9      565.73      543.61     15.58 o 
  -3   9   9     1068.36     1006.95     18.22 o 
  -2   9   9      838.83      781.34     18.02 o 
  -1   9   9        3.97        4.55      1.14 o 
   0   9   9      131.09      131.50      2.99 o 
   1   9   9        4.18        6.18      1.65 o 
   2   9   9       19.75       28.86      2.07 o 
   3   9   9       65.65       74.85      4.19 o 
   4   9   9      980.06     1006.67     21.48 o 
   5   9   9      467.50      468.07      9.12 o 
   6   9   9       41.63       60.19      3.01 o 
   7   9   9      776.37      761.20     15.45 o 
   8   9   9     1099.06     1116.15     25.34 o 
   9   9   9     1389.18     1405.04     27.60 o 
  10   9   9     2471.23     2573.81     55.27 o 
  11   9   9        2.57        3.82      2.86 o 
  12   9   9     2048.82     2021.76     68.66 o 
  13   9   9       26.27       29.77      3.88 o 
  14   9   9      381.85      333.54     15.51 o 
  15   9   9      114.24       93.17      5.95 o 
  -8  10   9      425.61      392.62     36.94 o 
  -7  10   9      682.63      636.42     43.10 o 
  -6  10   9       13.84       13.36      7.44 o 
  -5  10   9        0.25       -0.52      2.45 o 
  -4  10   9        0.45        4.75      1.53 o 
  -3  10   9      238.82      235.37      6.04 o 
  -2  10   9      412.83      430.05     10.21 o 
  -1  10   9     1139.15     1107.41     30.00 o 
   0  10   9      828.14      785.03     19.91 o 
   1  10   9      155.51      136.72      4.33 o 
   2  10   9      179.44      176.03      4.17 o 
   3  10   9        8.01        9.68      1.56 o 
   4  10   9        8.46       11.73      1.70 o 
   5  10   9     1426.58     1438.09     30.45 o 
   6  10   9      181.08      189.60      5.26 o 
   7  10   9      682.30      697.17     14.67 o 
   8  10   9      468.80      466.12     10.99 o 
   9  10   9        4.89        6.17      1.98 o 
  10  10   9       58.86       57.32      4.81 o 
  11  10   9       16.37       20.74      2.39 o 
  12  10   9     1707.97     1652.91     58.90 o 
  13  10   9      393.57      406.70     15.14 o 
  14  10   9      189.00      186.39      9.32 o 
  15  10   9       26.27       21.60      4.25 o 
  -7  11   9      102.25      201.18    105.21 o 
  -6  11   9        1.04       -0.01      8.39 o 
  -5  11   9     1177.63     1074.86     26.55 o 
  -4  11   9      210.52      201.82      5.93 o 
  -3  11   9       23.54       17.62      2.23 o 
  -2  11   9      498.94      466.59     13.73 o 
  -1  11   9      667.36      612.92     20.07 o 
   0  11   9      109.40      115.10      4.07 o 
   1  11   9      103.15      100.30      3.90 o 
   2  11   9      833.65      815.30     17.38 o 
   3  11   9      319.25      310.46      6.32 o 
   4  11   9       81.17       89.59      3.76 o 
   5  11   9      224.44      214.63      5.95 o 
   6  11   9        4.12        6.77      1.93 o 
   7  11   9       32.06       26.03      2.65 o 
   8  11   9     1962.96     2034.55     67.35 o 
   9  11   9       50.12       51.86      8.53 o 
  10  11   9     1139.24     1123.88     22.90 o 
  11  11   9       86.14       84.64      5.09 o 
  12  11   9      254.73      226.44     10.47 o 
  13  11   9       54.00       55.13      5.30 o 
  14  11   9       16.95       18.46      8.30 o 
  15  11   9      210.09      203.82     26.29 o 
  -6  12   9      205.90      198.51     19.80 o 
  -5  12   9        6.88       -1.99      7.39 o 
  -4  12   9      139.20      134.62      5.51 o 
  -3  12   9        3.28        4.70      2.12 o 
  -2  12   9     1649.52     1504.90     28.95 o 
  -1  12   9       18.57       20.16      2.64 o 
   0  12   9     2177.16     2112.44    109.09 o 
   1  12   9      289.39      278.53      9.48 o 
   2  12   9       94.04       79.68      3.59 o 
   3  12   9       75.20       72.84      4.40 o 
   4  12   9        8.98       10.96      1.85 o 
   5  12   9        4.04        6.96      1.87 o 
   6  12   9     2515.20     2515.66     51.56 o 
   7  12   9      729.94      722.31     15.86 o 
   8  12   9      342.35      362.81     11.74 o 
   9  12   9      715.23      752.93     16.87 o 
  10  12   9     1140.33     1177.83     32.57 o 
  11  12   9      238.34      263.37      7.24 o 
  12  12   9     2169.91     2028.52     68.46 o 
  13  12   9     1236.24     1225.53    114.02 o 
  14  12   9      183.96      176.20     22.20 o 
  15  12   9      101.57       97.96     15.79 o 
  -5  13   9      159.35      124.82     18.72 o 
  -4  13   9       13.18        6.82      6.33 o 
  -3  13   9       57.71       40.53      6.44 o 
  -2  13   9      600.60      624.05     29.59 o 
  -1  13   9       36.98       36.63      3.00 o 
   0  13   9     3136.40     2965.86    142.70 o 
   1  13   9     2735.70     2532.01    116.27 o 
   2  13   9      136.74      151.90      7.88 o 
   3  13   9     1125.80     1138.21     25.97 o 
   4  13   9       96.39       87.14      3.80 o 
   5  13   9     2574.78     2477.75     54.76 o 
   6  13   9     1162.20     1111.51     21.38 o 
   7  13   9      619.50      585.91     12.23 o 
   8  13   9      686.76      711.59     15.80 o 
   9  13   9      547.74      548.10     13.13 o 
  10  13   9       11.94       13.85      2.39 o 
  11  13   9        6.27        4.54      2.48 o 
  12  13   9      455.66      463.04     37.96 o 
  13  13   9      525.76      519.77     37.11 o 
  14  13   9       51.33       58.77     10.45 o 
  15  13   9      558.98      604.17     40.28 o 
  -3  14   9      178.93      141.87     14.27 o 
  -2  14   9        2.47        3.65      1.95 o 
  -1  14   9      712.32      694.92     40.75 o 
   0  14   9      222.27      232.57     11.29 o 
   1  14   9        0.47        4.19      2.14 o 
   2  14   9      263.48      262.46     13.09 o 
   3  14   9     2307.56     2218.10    113.42 o 
   4  14   9       94.70       91.64      7.70 o 
   5  14   9     1342.55     1375.57     29.70 o 
   6  14   9      117.28      110.19      7.20 o 
   7  14   9     2494.54     2388.48     53.32 o 
   8  14   9      213.05      196.88      5.39 o 
   9  14   9     1038.08     1043.22     22.33 o 
  10  14   9       13.36       21.17      5.82 o 
  11  14   9     1357.68     1302.23     89.43 o 
  12  14   9      396.17      388.70     32.27 o 
  13  14   9      593.61      567.94     34.83 o 
  14  14   9      225.61      237.34     23.48 o 
  -2  15   9       12.30        4.41      7.28 o 
  -1  15   9      640.94      644.98     43.96 o 
   0  15   9        1.01        2.84      2.37 o 
   1  15   9      908.35      938.39     54.42 o 
   2  15   9      246.76      254.83     12.72 o 
   3  15   9       72.22       78.22      4.19 o 
   4  15   9       28.58       27.02      3.12 o 
   5  15   9       65.99       87.78     11.76 o 
   6  15   9       84.29       67.86      4.72 o 
   7  15   9      275.30      247.56      7.43 o 
   8  15   9        1.13        8.86      2.09 o 
   9  15   9       62.97       60.48      7.23 o 
  10  15   9       80.54       78.83      8.84 o 
  11  15   9      189.28      193.76     13.36 o 
  12  15   9      155.42      134.97     20.62 o 
  13  15   9      801.59      806.91     68.24 o 
   0  16   9      117.54      111.08      7.66 o 
   1  16   9      910.41      926.22     56.43 o 
   2  16   9      149.25      141.07      7.45 o 
   3  16   9      189.90      198.10     10.71 o 
   4  16   9      525.94      503.99     19.58 o 
   5  16   9       96.66       80.78      5.03 o 
   6  16   9       86.22       86.99      5.15 o 
   7  16   9       96.40       83.34      4.92 o 
   8  16   9      206.73      172.40     15.92 o 
   9  16   9      214.29      220.11     13.25 o 
  10  16   9        3.63        7.54      4.81 o 
  11  16   9       58.06       46.55     15.07 o 
  12  16   9      120.50      134.80     18.06 o 
   2  17   9        3.45        0.80      2.40 o 
   3  17   9      231.52      255.00     12.30 o 
   4  17   9       29.40       23.16      5.45 o 
   5  17   9       77.49       58.25      4.84 o 
   6  17   9      186.90      193.87     13.22 o 
   7  17   9      207.13      207.33     13.06 o 
   8  17   9      523.62      477.97     26.77 o 
   9  17   9        1.90       -0.78      5.12 o 
  10  17   9       66.92       52.99      8.03 o 
  11  17   9      106.25       96.71     13.30 o 
   7  18   9       11.30       11.03      5.12 o 
  -8 -12  10        0.25       -3.42      5.82 o 
  -7 -12  10      242.98      225.63     18.99 o 
  -6 -12  10        8.38       16.46      4.74 o 
  -5 -12  10      308.85      308.37     10.65 o 
  -4 -12  10      131.50      121.45      6.68 o 
  -3 -12  10      120.09      140.38      8.17 o 
  -2 -12  10       13.38       10.09      3.65 o 
  -1 -12  10       24.09       31.72      5.95 o 
 -10 -11  10      462.88      520.58     46.63 o 
  -9 -11  10      617.22      676.20     44.78 o 
  -8 -11  10       27.49       46.81     11.11 o 
  -7 -11  10     1730.68     1685.41     75.98 o 
  -6 -11  10      272.80      278.27      8.07 o 
  -5 -11  10     1086.81     1007.65     26.44 o 
  -4 -11  10      194.28      194.18      7.81 o 
  -3 -11  10      784.52      767.29     21.33 o 
  -2 -11  10       21.47       14.54      3.60 o 
  -1 -11  10      910.17      877.72     24.34 o 
   0 -11  10      193.02      205.06     11.39 o 
   1 -11  10      202.80      226.39     12.56 o 
   2 -11  10       27.12       27.05      6.17 o 
 -11 -10  10      669.26      690.47     30.00 o 
 -10 -10  10      203.58      257.58     16.07 o 
  -9 -10  10      196.53      177.84     16.35 o 
  -8 -10  10      549.36      537.07     21.85 o 
  -7 -10  10      536.19      551.57     13.84 o 
  -6 -10  10      116.49      120.97      6.76 o 
  -5 -10  10      589.26      574.63     14.61 o 
  -4 -10  10      669.63      697.83     20.28 o 
  -3 -10  10        1.49        1.62      3.20 o 
  -2 -10  10      103.76      119.18      7.02 o 
  -1 -10  10      290.55      287.25     10.67 o 
   0 -10  10      260.81      246.66     13.87 o 
   1 -10  10      981.09      930.08     40.67 o 
   2 -10  10     1084.46     1025.88     52.22 o 
   3 -10  10      127.30      109.37     10.75 o 
   4 -10  10      273.09      265.90     17.80 o 
 -12  -9  10        5.36       13.77      6.38 o 
 -11  -9  10      505.56      508.69     22.59 o 
 -10  -9  10      107.70      118.28     10.12 o 
  -9  -9  10      746.94      747.42     16.86 o 
  -8  -9  10     1909.52     1978.40     44.01 o 
  -7  -9  10      226.61      233.88      7.58 o 
  -6  -9  10      699.72      746.84     24.58 o 
  -5  -9  10       16.76       19.93      2.72 o 
  -4  -9  10        4.09        0.39      1.87 o 
  -3  -9  10      343.41      349.85     10.25 o 
  -2  -9  10       96.18       69.15      5.36 o 
  -1  -9  10      153.86      163.76      8.01 o 
   0  -9  10       59.89       56.37      5.62 o 
   1  -9  10       12.41       17.29      4.05 o 
   2  -9  10      243.62      241.61     11.22 o 
   3  -9  10      249.27      235.19     17.28 o 
   4  -9  10     1140.23     1122.79     71.92 o 
   5  -9  10       64.63       47.44      9.69 o 
 -12  -8  10       21.32       14.76      4.90 o 
 -11  -8  10       98.15       99.73      4.71 o 
 -10  -8  10      132.07      147.49      6.64 o 
  -9  -8  10      427.85      415.95      9.62 o 
  -8  -8  10      664.69      676.55     15.61 o 
  -7  -8  10     1322.30     1349.86     31.40 o 
  -6  -8  10     1591.01     1611.28     33.88 o 
  -5  -8  10        1.55        3.26      1.99 o 
  -4  -8  10      166.92      173.57      6.00 o 
  -3  -8  10      128.98      120.45      5.41 o 
  -2  -8  10       36.65       36.08      4.21 o 
  -1  -8  10      966.11      910.86     27.50 o 
   0  -8  10      274.14      247.61     11.78 o 
   1  -8  10      170.72      145.98      7.74 o 
   2  -8  10      143.20      149.16     10.95 o 
   3  -8  10      545.95      533.06     38.65 o 
   4  -8  10      672.40      633.68     23.85 o 
   5  -8  10       89.69      105.58      9.28 o 
   6  -8  10       42.21       56.02     15.88 o 
 -13  -7  10        2.91        4.48     14.64 o 
 -12  -7  10      500.32      474.06     13.08 o 
 -11  -7  10      215.96      218.11      8.09 o 
 -10  -7  10     1659.16     1668.41     43.34 o 
  -9  -7  10       14.91       15.57      2.68 o 
  -8  -7  10      481.69      481.45     11.44 o 
  -7  -7  10      133.50      144.49      5.28 o 
  -6  -7  10      116.11      119.06      4.64 o 
  -5  -7  10       67.26       69.19      3.60 o 
  -4  -7  10      123.07      151.50      7.88 o 
  -3  -7  10     1268.91     1227.47     25.76 o 
  -2  -7  10      356.64      375.16     10.82 o 
  -1  -7  10      117.55      106.78      6.12 o 
   0  -7  10      977.03      928.92     42.15 o 
   1  -7  10      128.36      134.87      7.64 o 
   2  -7  10       65.88       60.30      5.60 o 
   3  -7  10      792.45      773.66     43.07 o 
   4  -7  10       82.24       85.38     10.61 o 
   5  -7  10     1587.07     1571.66    116.08 o 
   6  -7  10      187.04      143.75     11.33 o 
   7  -7  10      336.34      348.32     25.41 o 
 -13  -6  10      427.35      434.75     13.09 o 
 -12  -6  10      242.30      263.73     13.63 o 
 -11  -6  10       37.16       28.74      3.76 o 
 -10  -6  10      513.02      518.62     13.80 o 
  -9  -6  10        2.25        4.88      2.23 o 
  -8  -6  10     1796.72     1812.52     41.07 o 
  -7  -6  10     1033.06     1035.25     20.13 o 
  -6  -6  10     2302.37     2232.56     62.34 o 
  -5  -6  10      167.33      175.05      5.29 o 
  -4  -6  10      879.81      849.82     20.53 o 
  -3  -6  10      386.10      385.91      9.62 o 
  -2  -6  10        2.90       10.15      3.26 o 
  -1  -6  10      901.33      851.98     38.00 o 
   0  -6  10       22.83       27.64      3.44 o 
   1  -6  10        5.45       19.09      3.70 o 
   2  -6  10      386.73      362.82     15.72 o 
   3  -6  10      383.27      385.61     21.50 o 
   4  -6  10        9.38       18.08      4.43 o 
   5  -6  10      391.46      520.70     71.45 o 
   6  -6  10      716.54      670.46     44.82 o 
   7  -6  10     2462.52     2316.56    177.18 o 
   8  -6  10       37.63       30.58      8.06 o 
   9  -6  10      148.35      118.29     22.46 o 
 -13  -5  10        6.61        9.16      3.03 o 
 -12  -5  10       22.89       23.11      3.49 o 
 -11  -5  10      181.03      181.70      6.05 o 
 -10  -5  10      635.46      645.02     18.55 o 
  -9  -5  10      255.25      271.18      9.03 o 
  -8  -5  10      897.24      955.25     19.52 o 
  -7  -5  10     3683.20     3644.17     81.55 o 
  -6  -5  10       93.48       86.70      5.17 o 
  -5  -5  10        9.96       18.77      3.51 o 
  -4  -5  10      405.05      370.57      9.17 o 
  -3  -5  10     2484.51     2475.13     72.93 o 
  -2  -5  10      318.19      327.71     11.12 o 
  -1  -5  10      152.10      160.58      7.82 o 
   0  -5  10       43.20       51.37      4.86 o 
   1  -5  10       15.36       12.92      3.41 o 
   2  -5  10     2027.84     1932.09     99.70 o 
   3  -5  10       84.85       87.54      5.88 o 
   4  -5  10      593.35      583.18     26.96 o 
   5  -5  10       59.61       58.48      6.17 o 
   6  -5  10      556.48      525.28     38.65 o 
   7  -5  10     1707.14     1672.43     85.08 o 
   8  -5  10       13.37       20.69      5.94 o 
   9  -5  10      659.04      674.23     31.05 o 
 -13  -4  10      322.25      349.98     10.22 o 
 -12  -4  10       47.76       43.27      4.36 o 
 -11  -4  10       97.19       95.57      4.75 o 
 -10  -4  10      621.71      616.77     12.90 o 
  -9  -4  10       62.76       72.15      4.41 o 
  -8  -4  10     1135.43     1175.93     23.32 o 
  -7  -4  10      786.82      792.06     19.37 o 
  -6  -4  10      518.03      541.82     13.50 o 
  -5  -4  10      393.50      393.74      8.35 o 
  -4  -4  10      387.05      336.89     11.55 o 
  -3  -4  10      102.39      105.49      3.64 o 
  -2  -4  10       41.15       44.31      3.43 o 
  -1  -4  10     1062.11      996.77     29.63 o 
   0  -4  10     1943.65     1923.37     67.31 o 
   1  -4  10      181.85      188.48      6.96 o 
   2  -4  10      302.63      269.13      8.67 o 
   3  -4  10      566.89      566.58     22.81 o 
   4  -4  10     1578.08     1493.05     59.77 o 
   5  -4  10     2027.60     1991.54     80.57 o 
   6  -4  10      979.90      939.17     34.84 o 
   7  -4  10      653.94      584.79     34.14 o 
   8  -4  10      925.66      861.06     34.48 o 
   9  -4  10      131.78      136.80     11.15 o 
  10  -4  10      182.64      184.13     17.46 o 
 -13  -3  10       55.43       54.04      4.35 o 
 -12  -3  10      106.65      105.20      5.50 o 
 -11  -3  10      683.02      655.46     15.84 o 
 -10  -3  10       85.30       88.44      4.04 o 
  -9  -3  10      574.71      564.27     13.00 o 
  -8  -3  10      109.99       93.23      3.99 o 
  -7  -3  10      254.64      311.62      7.80 o 
  -6  -3  10      236.82      198.51      7.54 o 
  -5  -3  10     3115.41     3101.21     92.64 o 
  -4  -3  10      139.90      115.36      3.47 o 
  -3  -3  10       89.72      103.89      6.78 o 
  -2  -3  10      627.50      573.09     18.26 o 
  -1  -3  10      661.48      608.96     17.89 o 
   0  -3  10      387.18      372.90     13.83 o 
   1  -3  10        0.47        4.58      2.29 o 
   2  -3  10      115.85       98.91      5.72 o 
   3  -3  10      777.48      765.36     21.93 o 
   4  -3  10     3890.14     3722.09    111.10 o 
   5  -3  10     1245.40     1205.82     53.01 o 
   6  -3  10      299.64      286.99     11.66 o 
   7  -3  10     3709.08     3630.35    128.41 o 
   8  -3  10     1472.91     1400.42     57.72 o 
   9  -3  10      623.85      598.83     26.51 o 
  10  -3  10      551.79      528.91     28.20 o 
  11  -3  10       37.60       31.63      8.34 o 
 -13  -2  10       82.09       70.76      4.19 o 
 -12  -2  10       14.31        8.62      2.60 o 
 -11  -2  10        1.49        1.71      2.50 o 
 -10  -2  10        5.34        8.48      2.14 o 
  -9  -2  10       24.85       22.51      2.75 o 
  -8  -2  10      132.92      147.52      4.31 o 
  -7  -2  10      491.07      478.85      9.44 o 
  -6  -2  10      116.87      120.32      3.85 o 
  -5  -2  10      519.86      553.42     16.48 o 
  -4  -2  10      340.22      327.31      8.70 o 
  -3  -2  10     7496.60     7335.11    194.79 o 
  -2  -2  10    10636.10    10543.26    324.36 o 
  -1  -2  10      423.05      467.87      9.23 o 
   0  -2  10     1656.58     1597.47     28.46 o 
   1  -2  10      320.41      347.58      8.95 o 
   2  -2  10      112.00      126.24      4.98 o 
   3  -2  10     4486.05     4351.21    117.13 o 
   4  -2  10     3216.13     3179.24     86.97 o 
   5  -2  10     1726.07     1682.05     41.33 o 
   6  -2  10     1022.11     1024.01     32.96 o 
   7  -2  10      450.11      452.54     15.43 o 
   8  -2  10      190.63      178.40     10.16 o 
   9  -2  10     1387.47     1346.10     46.38 o 
  10  -2  10     1691.67     1685.19     73.96 o 
  11  -2  10        7.49       16.16      6.14 o 
  12  -2  10      194.84      177.82     13.25 o 
 -13  -1  10      362.25      320.20      8.95 o 
 -12  -1  10       51.28       53.78      4.07 o 
 -11  -1  10      776.56      761.02     15.49 o 
 -10  -1  10      177.19      163.14      5.35 o 
  -9  -1  10      177.70      184.46      5.48 o 
  -8  -1  10        3.03        6.72      1.74 o 
  -7  -1  10      377.99      377.22      7.27 o 
  -6  -1  10     2273.80     2168.48     40.57 o 
  -5  -1  10      120.09      106.79      4.71 o 
  -4  -1  10       61.40       74.74      3.49 o 
  -3  -1  10     6570.88     6358.85    156.15 o 
  -2  -1  10     3700.71     3741.26     75.59 o 
  -1  -1  10     2971.50     2816.60     57.70 o 
   0  -1  10     3673.88     3561.03     72.19 o 
   1  -1  10      149.08      135.16      4.22 o 
   2  -1  10      615.64      609.54     13.63 o 
   3  -1  10      114.68       99.23      6.07 o 
   4  -1  10     9248.75     9442.67    297.41 o 
   5  -1  10     3076.67     3050.71     79.57 o 
   6  -1  10     6411.95     6469.13    187.83 o 
   7  -1  10      283.13      307.70     13.62 o 
   8  -1  10     2017.00     1979.99     61.50 o 
   9  -1  10       87.67       78.05      7.46 o 
  10  -1  10       20.10       17.53      6.06 o 
  11  -1  10      103.27       99.11      9.34 o 
  12  -1  10      312.11      312.19     19.84 o 
 -13   0  10       74.56       77.68      9.42 o 
 -12   0  10      283.92      262.03      9.25 o 
 -11   0  10       14.20       17.96      2.49 o 
 -10   0  10     1085.29     1056.21     22.01 o 
  -9   0  10       29.92       39.61      3.73 o 
  -8   0  10      211.77      206.54      4.36 o 
  -7   0  10      223.25      213.31      5.96 o 
  -6   0  10       37.44       46.43      2.30 o 
  -5   0  10     2223.78     2271.68     41.92 o 
  -4   0  10     2534.05     2571.38     60.54 o 
  -3   0  10      204.00      178.79      5.81 o 
  -2   0  10     3370.60     3279.52     62.00 o 
  -1   0  10     4666.58     4508.71    100.25 o 
   0   0  10      516.47      500.51      8.20 o 
   1   0  10      179.65      178.87      5.00 o 
   2   0  10      554.13      542.60     11.04 o 
   3   0  10     3262.60     3228.73     73.86 o 
   4   0  10      390.68      375.70     17.71 o 
   5   0  10      213.28      247.76      8.63 o 
   6   0  10      700.44      705.35     21.84 o 
   7   0  10      148.75      163.83      7.97 o 
   8   0  10     3749.50     3748.81    112.00 o 
   9   0  10      648.44      657.14     20.33 o 
  10   0  10     2907.52     2837.83     92.55 o 
  11   0  10      992.20     1031.87     51.21 o 
  12   0  10        7.55       10.21      5.48 o 
  13   0  10       89.11       66.03     10.60 o 
 -12   1  10        9.88       10.75      5.79 o 
 -11   1  10        5.09        2.83      1.65 o 
 -10   1  10      236.56      216.35      6.02 o 
  -9   1  10      541.67      543.40      9.64 o 
  -8   1  10       44.00       43.12      1.88 o 
  -7   1  10        0.99        2.80      1.53 o 
  -6   1  10        0.02        5.14      1.60 o 
  -5   1  10     1080.64      973.33     17.72 o 
  -4   1  10     2012.55     2033.08     34.13 o 
  -3   1  10      263.60      214.31     17.25 o 
  -2   1  10    11906.51    12398.41    393.37 o 
  -1   1  10     3710.96     3601.28     69.90 o 
   0   1  10      370.17      318.09      5.28 o 
   1   1  10       15.93       12.36      1.58 o 
   2   1  10       50.98       61.53      3.98 o 
   3   1  10       17.87       25.70      2.87 o 
   4   1  10      181.02      187.47      6.79 o 
   5   1  10      543.72      590.24     14.93 o 
   6   1  10     1088.28     1105.05     26.45 o 
   7   1  10       65.86       60.75      5.01 o 
   8   1  10       21.48       25.85      4.65 o 
   9   1  10      241.54      223.84     12.74 o 
  10   1  10      572.10      566.16     20.33 o 
  11   1  10     1500.01     1451.95     47.43 o 
  12   1  10        7.31        5.54      4.65 o 
  13   1  10      985.83      955.87     37.01 o 
 -12   2  10      725.84      676.93     31.93 o 
 -11   2  10      476.97      481.53     23.77 o 
 -10   2  10      152.13      162.56      4.05 o 
  -9   2  10       30.05       28.38      2.56 o 
  -8   2  10       12.13        8.18      1.31 o 
  -7   2  10      867.21      917.80     13.82 o 
  -6   2  10      393.14      370.75      5.51 o 
  -5   2  10       99.91       93.17      2.24 o 
  -4   2  10      266.27      241.08     10.53 o 
  -3   2  10       74.70       76.09      3.77 o 
  -2   2  10      384.83      368.51      4.66 o 
  -1   2  10       82.52       89.17      2.09 o 
   0   2  10     3244.53     3046.74     56.92 o 
   1   2  10     2286.06     1962.85     32.67 o 
   2   2  10      114.44       89.07      3.75 o 
   3   2  10     5550.81     5607.41    133.48 o 
   4   2  10      129.85      141.97      6.14 o 
   5   2  10      126.42      129.59      5.35 o 
   6   2  10      821.94      824.54     26.96 o 
   7   2  10      234.35      234.18      8.50 o 
   8   2  10      972.62     1023.74     31.85 o 
   9   2  10     1757.89     1740.59     46.98 o 
  10   2  10        3.48        5.49      4.55 o 
  11   2  10       47.28       54.63      7.80 o 
  12   2  10      138.48      133.54     10.01 o 
  13   2  10        1.72        1.72      4.43 o 
  14   2  10       10.07        9.02      4.92 o 
 -12   3  10      267.56      261.69     23.40 o 
 -11   3  10      613.57      557.68     42.75 o 
 -10   3  10      243.96      253.45      5.66 o 
  -9   3  10     1061.78     1031.59     24.95 o 
  -8   3  10        0.33        2.53      0.75 o 
  -7   3  10      847.28      803.65     19.84 o 
  -6   3  10     1502.51     1504.10     56.27 o 
  -5   3  10      481.41      506.10     19.16 o 
  -4   3  10     1784.94     1796.66     53.97 o 
  -3   3  10     2213.36     2245.72     73.10 o 
  -2   3  10     2550.00     2624.13     76.90 o 
  -1   3  10     4617.16     4692.85     96.71 o 
   0   3  10       28.12       26.80      1.58 o 
   1   3  10     2965.54     3343.45     65.42 o 
   2   3  10        1.14        7.59      1.71 o 
   3   3  10     2427.46     2557.39     51.38 o 
   4   3  10      664.33      746.21     15.23 o 
   5   3  10      336.87      329.57      9.40 o 
   6   3  10        8.70       16.43      3.21 o 
   7   3  10      159.14      158.49      8.48 o 
   8   3  10      214.34      212.19      8.33 o 
   9   3  10      658.63      692.79     21.25 o 
  10   3  10       26.16       16.64      4.05 o 
  11   3  10     3446.17     3331.02     93.95 o 
  12   3  10      996.07      923.10     32.50 o 
  13   3  10      260.15      221.99     13.49 o 
  14   3  10        1.53        2.85      3.94 o 
 -11   4  10       50.72       53.94     10.03 o 
 -10   4  10      912.09      892.68     38.87 o 
  -9   4  10       73.31       81.73      4.06 o 
  -8   4  10       20.36       11.25      1.44 o 
  -7   4  10      573.33      524.46     28.39 o 
  -6   4  10      712.55      701.63     27.32 o 
  -5   4  10      738.84      690.86     25.27 o 
  -4   4  10      129.52      137.84      9.33 o 
  -3   4  10     3556.94     3504.70    133.61 o 
  -2   4  10     3591.91     3539.92    122.26 o 
  -1   4  10    11048.58    11708.71    556.87 o 
   0   4  10     1308.60     1320.51     53.02 o 
   1   4  10     6439.78     6486.51    153.60 o 
   2   4  10      177.16      145.64      3.65 o 
   3   4  10     6312.32     6970.40    176.65 o 
   4   4  10      387.08      395.83      9.18 o 
   5   4  10      115.88      136.15      5.03 o 
   6   4  10     1501.81     1590.25     37.10 o 
   7   4  10     2874.11     3035.48     70.60 o 
   8   4  10      582.12      556.18     15.06 o 
   9   4  10       70.55       71.01      5.21 o 
  10   4  10       18.76       20.27      5.00 o 
  11   4  10      127.66      141.00      8.07 o 
  12   4  10      547.65      500.78     16.78 o 
  13   4  10     1558.61     1477.89     69.85 o 
  14   4  10      181.90      174.26     12.63 o 
 -11   5  10      599.25      576.61     35.97 o 
 -10   5  10      104.86       93.62     11.98 o 
  -9   5  10      110.19      121.05     13.08 o 
  -8   5  10      107.87      122.49      3.12 o 
  -7   5  10      887.52      866.39     46.21 o 
  -6   5  10      718.85      664.02     33.81 o 
  -5   5  10      686.30      653.01     30.47 o 
  -4   5  10     1400.82     1364.34     50.02 o 
  -3   5  10     2459.50     2378.65     82.38 o 
  -2   5  10        2.29        7.31      3.72 o 
  -1   5  10       52.70       63.78      7.45 o 
   0   5  10     1086.77     1002.56     17.54 o 
   1   5  10     6423.65     7038.33    172.92 o 
   2   5  10     2857.20     2908.12     55.25 o 
   3   5  10     3204.87     3369.41     68.62 o 
   4   5  10     3966.91     3867.55     83.85 o 
   5   5  10      398.45      399.73      9.56 o 
   6   5  10      793.53      799.90     18.74 o 
   7   5  10      156.55      147.53      6.72 o 
   8   5  10      860.61      883.65     20.93 o 
   9   5  10      901.37      930.09     21.51 o 
  10   5  10     2186.61     2144.74     60.45 o 
  11   5  10     1336.23     1292.75     47.16 o 
  12   5  10      359.17      375.86     15.10 o 
  13   5  10      291.06      294.23     13.87 o 
  14   5  10      185.92      160.61     10.16 o 
  15   5  10      159.86      151.89      9.93 o 
 -10   6  10       44.36       21.86     17.35 o 
  -9   6  10     1050.78     1032.84     46.00 o 
  -8   6  10       95.15       94.12     11.46 o 
  -7   6  10      812.40      762.00     33.02 o 
  -6   6  10     1399.84     1333.49     49.90 o 
  -5   6  10      795.75      765.36     35.26 o 
  -4   6  10     1295.42     1216.86     41.55 o 
  -3   6  10      568.40      554.36     21.69 o 
  -2   6  10      216.55      211.35     11.33 o 
  -1   6  10     9469.71     9846.92    434.53 o 
   0   6  10     2707.91     2617.08     44.71 o 
   1   6  10       73.54       94.84      2.74 o 
   2   6  10      800.33      716.07     12.79 o 
   3   6  10     2810.82     2907.27     55.19 o 
   4   6  10      740.46      749.58     13.14 o 
   5   6  10       91.47      104.78      3.95 o 
   6   6  10     1678.95     1681.89     31.74 o 
   7   6  10     1005.68     1035.06     21.79 o 
   8   6  10        1.45        3.53      2.29 o 
   9   6  10       37.32       35.22      3.67 o 
  10   6  10     1175.93     1251.86     33.39 o 
  11   6  10      256.36      256.73      9.86 o 
  12   6  10     3111.48     3099.61     83.91 o 
  13   6  10        3.74        5.01      3.22 o 
  14   6  10      912.39      881.46     32.42 o 
  15   6  10      127.05      124.11      8.60 o 
 -10   7  10      405.98      401.14     29.35 o 
  -9   7  10       17.90       19.28      8.73 o 
  -8   7  10       60.69       57.03     10.96 o 
  -7   7  10       15.66        3.41      9.81 o 
  -6   7  10      184.10      160.23     13.28 o 
  -5   7  10      143.88      150.05     11.61 o 
  -4   7  10     1089.07      995.74     48.34 o 
  -3   7  10      151.91      147.70     10.32 o 
  -2   7  10        0.39        4.64      3.89 o 
  -1   7  10     2729.37     2624.13     84.88 o 
   0   7  10     7686.94     7706.33    192.93 o 
   1   7  10      692.72      770.95     11.31 o 
   2   7  10     5746.38     5880.70    138.99 o 
   3   7  10     1505.06     1485.96     24.92 o 
   4   7  10     1941.32     1957.58     36.66 o 
   5   7  10      253.02      251.55      6.10 o 
   6   7  10       69.85       67.17      3.90 o 
   7   7  10       89.82       89.79      4.62 o 
   8   7  10      441.61      461.88     11.47 o 
   9   7  10       46.97       57.05      4.38 o 
  10   7  10        1.07        2.64      2.89 o 
  11   7  10      108.84      110.16      6.67 o 
  12   7  10       18.29       18.01      4.50 o 
  13   7  10      104.60      125.66      6.97 o 
  14   7  10     1227.66     1182.61     38.29 o 
  15   7  10      475.54      422.96     16.42 o 
  -9   8  10      202.54      207.26     26.25 o 
  -8   8  10     2276.97     2231.19     97.72 o 
  -7   8  10        0.63        0.28      5.43 o 
  -6   8  10     1070.96      769.06    357.57 o 
  -5   8  10      148.60      135.66     12.10 o 
  -4   8  10      323.65      309.52     16.40 o 
  -3   8  10       18.41       17.73      6.36 o 
  -2   8  10      105.87       98.20      8.13 o 
  -1   8  10     1134.77     1120.71     14.52 o 
   0   8  10     1313.79     1239.23     19.26 o 
   1   8  10     2397.88     2243.29     41.59 o 
   2   8  10     3803.87     3860.85     80.15 o 
   3   8  10       20.74       12.10      1.75 o 
   4   8  10     2139.34     2087.54     39.53 o 
   5   8  10     1703.74     1734.10     31.75 o 
   6   8  10      325.57      335.11      7.58 o 
   7   8  10      308.96      315.56      8.67 o 
   8   8  10      595.61      620.25     14.38 o 
   9   8  10      245.64      246.98      7.82 o 
  10   8  10      650.61      679.77     17.70 o 
  11   8  10      139.92      142.13      6.11 o 
  12   8  10      860.85      849.24     24.58 o 
  13   8  10      294.88      284.40     10.06 o 
  14   8  10        1.40       -0.57      3.82 o 
  15   8  10        0.64        5.61      3.77 o 
  -8   9  10     1234.64     1210.00     62.93 o 
  -7   9  10       47.61       48.01     10.85 o 
  -6   9  10     1455.91     1363.92     57.90 o 
  -5   9  10      945.94      779.85     40.66 o 
  -4   9  10      627.32      562.15     10.52 o 
  -3   9  10      117.07      111.35      4.88 o 
  -2   9  10     1286.64     1218.91     30.25 o 
  -1   9  10       77.41       76.63      3.08 o 
   0   9  10     1430.53     1407.47     23.21 o 
   1   9  10      589.58      550.52      8.76 o 
   2   9  10     1519.49     1530.00     26.33 o 
   3   9  10     2906.49     2889.94     55.58 o 
   4   9  10      147.09      139.09      3.92 o 
   5   9  10        1.60        5.27      1.74 o 
   6   9  10      134.16      132.43      5.85 o 
   7   9  10     2229.01     2297.33     46.20 o 
   8   9  10       22.58       21.76      2.62 o 
   9   9  10        9.39       13.04      2.66 o 
  10   9  10      249.26      253.36     11.86 o 
  11   9  10      206.87      219.24      8.59 o 
  12   9  10      458.45      432.44     13.01 o 
  13   9  10      538.71      553.00     17.55 o 
  14   9  10      351.13      331.42     15.10 o 
  15   9  10      727.62      695.54     35.66 o 
  -7  10  10      347.68      376.90     28.84 o 
  -6  10  10       42.18       45.93     10.25 o 
  -5  10  10      242.80      214.41     17.18 o 
  -4  10  10      328.84      302.28      6.10 o 
  -3  10  10      534.64      524.30     16.62 o 
  -2  10  10        0.35        4.61      1.42 o 
  -1  10  10      272.47      254.67      6.85 o 
   0  10  10      116.07      138.39      3.58 o 
   1  10  10      235.77      262.22      5.38 o 
   2  10  10      751.97      757.06     12.19 o 
   3  10  10     1249.84     1238.46     24.75 o 
   4  10  10      125.20      133.28      4.42 o 
   5  10  10      969.49      964.61     17.89 o 
   6  10  10      213.15      224.07      5.66 o 
   7  10  10      214.28      231.93      6.29 o 
   8  10  10       24.08       24.70      2.61 o 
   9  10  10      109.25      123.36      4.53 o 
  10  10  10      101.43      112.72      4.53 o 
  11  10  10        0.35       -0.07      1.79 o 
  12  10  10      118.75      107.25      6.96 o 
  13  10  10      110.31       94.07      5.47 o 
  14  10  10       14.21       19.69      3.16 o 
  15  10  10      176.21      166.72     17.91 o 
  -7  11  10     1389.51     1345.96     69.65 o 
  -6  11  10      322.20      284.83     23.32 o 
  -5  11  10      553.33      528.86     31.97 o 
  -4  11  10       39.82       12.37     14.93 o 
  -3  11  10        2.95        4.48      2.79 o 
  -2  11  10      222.80      206.57      7.10 o 
  -1  11  10       63.36       57.43      4.88 o 
   0  11  10      587.53      601.41     14.57 o 
   1  11  10      268.46      274.03      7.49 o 
   2  11  10       54.91       49.26      2.35 o 
   3  11  10      101.08      115.23      3.83 o 
   4  11  10      224.12      225.64      5.66 o 
   5  11  10     2457.83     2390.19     50.16 o 
   6  11  10       68.27       74.03      4.49 o 
   7  11  10     1021.87     1048.15     33.61 o 
   8  11  10      933.64      977.36     27.10 o 
   9  11  10      470.80      488.66     11.41 o 
  10  11  10      133.90      142.29      5.82 o 
  11  11  10      389.03      392.04     12.07 o 
  12  11  10      515.81      504.71     19.37 o 
  13  11  10      374.99      345.82     11.99 o 
  14  11  10       11.16       10.18      3.21 o 
  15  11  10        1.78        5.83      7.69 o 
  -6  12  10       27.81       29.99     10.55 o 
  -5  12  10     1144.82     1058.43     50.66 o 
  -4  12  10      230.59      194.79     64.69 o 
  -3  12  10     1643.67     1402.59     56.16 o 
  -2  12  10       84.87      106.32      6.31 o 
  -1  12  10        3.86        6.70      1.62 o 
   0  12  10      488.15      468.80     17.94 o 
   1  12  10       32.97       45.38      4.11 o 
   2  12  10       30.17       23.79      2.17 o 
   3  12  10      938.85      890.58     16.74 o 
   4  12  10      614.35      641.41     13.94 o 
   5  12  10       74.57       71.85      3.37 o 
   6  12  10      344.73      340.06      8.26 o 
   7  12  10     1040.22     1027.67     27.74 o 
   8  12  10      401.43      418.01      8.99 o 
   9  12  10      133.77      141.07      4.54 o 
  10  12  10      698.01      686.23     20.81 o 
  11  12  10     1507.16     1464.85     31.17 o 
  12  12  10      191.14      161.84      6.04 o 
  13  12  10      381.12      398.89     42.51 o 
  14  12  10      159.68      149.28     29.29 o 
  15  12  10     1044.49     1023.61    105.07 o 
  -4  13  10        1.27        7.45      8.08 o 
  -3  13  10      941.43      809.53     40.95 o 
  -2  13  10      117.22      102.66      7.10 o 
  -1  13  10      210.16      189.90     13.13 o 
   0  13  10      167.66      166.98      8.78 o 
   1  13  10      130.37      134.29      6.79 o 
   2  13  10        0.11        2.48      2.05 o 
   3  13  10     1231.01     1128.82     25.91 o 
   4  13  10      236.79      212.58      5.83 o 
   5  13  10     1520.68     1470.58     29.97 o 
   6  13  10      731.60      759.23     15.72 o 
   7  13  10      342.41      311.66      8.69 o 
   8  13  10      220.24      199.84      5.63 o 
   9  13  10       34.69       35.12      3.06 o 
  10  13  10       12.95       17.02      2.45 o 
  11  13  10       15.63       14.36      2.19 o 
  12  13  10       87.45       73.94      9.75 o 
  13  13  10        0.81        2.66      5.40 o 
  14  13  10       10.63      -10.83     10.83 o 
  -3  14  10      483.52      428.42     24.04 o 
  -2  14  10      469.71      408.07     21.61 o 
  -1  14  10       41.96       43.62      5.37 o 
   0  14  10      131.25      116.44      4.62 o 
   1  14  10       24.15       23.71      3.19 o 
   2  14  10       12.45        8.37      3.20 o 
   3  14  10       31.94       29.92      2.81 o 
   4  14  10       46.02       52.28      6.40 o 
   5  14  10      605.80      577.88     18.69 o 
   6  14  10     1475.38     1408.01     31.10 o 
   7  14  10      656.22      645.63     14.49 o 
   8  14  10     1100.27     1155.66     23.76 o 
   9  14  10       99.08       88.42     11.70 o 
  10  14  10      877.99      766.42     26.51 o 
  11  14  10        1.55       11.52      5.63 o 
  12  14  10      193.02      173.11     13.77 o 
  13  14  10       89.36       83.62     14.15 o 
  14  14  10      402.87      352.14     28.15 o 
  -2  15  10      688.97      573.41     28.39 o 
  -1  15  10       31.60       24.13      8.36 o 
   0  15  10       20.54       13.95      2.62 o 
   1  15  10       55.03       65.15      6.07 o 
   2  15  10       93.55       88.74      7.31 o 
   3  15  10      296.87      257.19     13.34 o 
   4  15  10      618.59      571.25     17.69 o 
   5  15  10       51.61       56.18      4.14 o 
   6  15  10      419.92      410.07     10.49 o 
   7  15  10      168.86      176.36      5.43 o 
   8  15  10        5.84       11.68      2.43 o 
   9  15  10       10.13       11.38      5.73 o 
  10  15  10      654.89      656.06     47.49 o 
  11  15  10       85.08       80.11      9.44 o 
  12  15  10      187.65      193.05     17.34 o 
  13  15  10       34.81       22.49      9.65 o 
   0  16  10      556.18      505.25     23.23 o 
   1  16  10      176.20      157.38      9.85 o 
   2  16  10      327.21      307.02     22.98 o 
   3  16  10        0.02        2.50      2.15 o 
   4  16  10      151.53      150.57      7.76 o 
   5  16  10      190.07      173.18     11.20 o 
   6  16  10     1008.04      921.22     24.87 o 
   7  16  10     2769.59     2513.54     59.63 o 
   8  16  10     1152.16     1050.88     54.45 o 
   9  16  10       14.34       12.14      8.21 o 
  10  16  10      108.66      105.71      9.85 o 
  11  16  10        6.36        9.55      6.15 o 
  12  16  10        4.41        3.53      4.92 o 
   2  17  10      103.22      122.49     10.38 o 
   3  17  10      253.25      266.17     15.42 o 
   4  17  10       26.38       18.00      4.64 o 
   5  17  10       74.83       88.15      4.88 o 
   6  17  10      223.81      248.11      9.93 o 
   7  17  10      235.58      192.92     12.06 o 
   8  17  10     1412.29     1381.63     70.23 o 
   9  17  10      676.26      631.27     33.98 o 
  10  17  10        7.26        9.29      5.12 o 
  -5 -12  11        0.46        1.65      2.58 o
[truncated: 186,902 more chars]
